# Supplementary material for: Diverse Subclade Differentiation Attributed to the Ubiquity of Prochlorococcus High-Light-Adapted Clade II
Source: mBio. 2022 Mar 14;13(2):e03027-21. doi: 10.1128/mbio.03027-21 (PMC9040837; doi:10.1128/mbio.03027-21)
Supplement: TABLE S1 [file mbio.03027-21-st001.xlsx]

## Sheet: Table S1-1
Table S1-1. Isolation locations, genome characteristics, and assembly statistics for Prochlorococcus HLII strains
Strain	Isolation location		Isolation depth (m)	Assembly size (bp)	%GC	No. of contigs	NO. of CDS	Sequencing Method	Read length(bp)	N50 (bp)	No. of subsystems	No. of RNAs	NCBI accession
	Lon.(E)	Lat.(N)
XMU1401	129	18	100	1657660	31.3	2	1952	HiSeq	150×2	1028728	115	40	JAAORC000000000
XMU1402	129	18	150	1697959	31.13	2	1979	HiSeq	150×2	1061403	118	40	JAAORD000000000
XMU1404	130	19.5	100	1668840	31.31	3	1935	HiSeq	150×2	641625	112	41	JAAORE000000000
XMU1405	124	20	100	1672276	31.2	3	1968	HiSeq	150×2	408077	119	39	JAAORF000000000
XMU1406	124	20	100	1675017	31.18	4	1968	HiSeq	150×2	415441	119	39	JAAORG000000000
XMU1410	124	20	150	1631014	31.26	4	1930	HiSeq	150×2	903854	119	37	JAAORH000000000
XMU1411	121	20	150	1673779	31	6	1967	HiSeq	150×2	746610	114	39	JAAORI000000000
XMU1412	129	18	100	1729635	31.29	5	2038	HiSeq	150×2	268619	117	42	JAAORJ000000000
XMU1414	127	20	50	1667184	31.38	4	1978	HiSeq	150×2	972207	116	38	JAAORK000000000
CUG1415	124	20	150	1,734,399	31.22	2	2018	MiSeq	250×2	1066530	113	42	JAAORL000000000
CUG1416	129	18	150	1672347	31.18	5	1965	MiSeq	250×2	661723	116	39	JAAORM000000000
CUG1417	120	20	300	1652921	31.24	2	1919	MiSeq	250×2	1041665	117	39	JAAORN000000000
XMU1419	120	20	300	1642829	31.24	3	1909	MiSeq	250×2	620742	113	41	JAAORO000000000
Note: The whole genome sequence data of the strains have been deposited in the NCBI GenBank and the Genome Warehouse in National Genomics Data Center, under BioProject numbers PRJNA611498 and PRJCA002394, respectively. Strain XMU1401 was published in a previous research (Yan et al., 2017), and re-sequenced and re-analyzed in this study.

## Sheet: Table S1-2
Table S1-2. Information for Prochlorococcus genomes used in this study
Strain	Ecotype	Assembly size (bp)	%GC	NO. coding sequences	Isolation Location	Depth(m)	Year	NCBI accession	reference
MIT9515	HLI	1704176	30.8	1964	Equatorial Pacific	15	1995	CP000552	Kettler et al., 2007
EQPAC1	HLI	1654739	30.8	1958	Equatorial Pacific	30		JNAG00000000	Biller et al., 2014
MED4	HLI	1657990	30.8	1962	Mediterranean Sea	5	1989	BX548174	Rocap et al., 2003
XMU1401	HLII	1657660	31.3	1952	Western Pacific	100	2014	PESY00000000	Yan et al., 2018b
MIT0604	HLII	1780061	31.2	2092	North Pacific	175	2006	CP007753	Biller et al., 2014
AS9601	HLII	1669886	31.3	1938	Arabian Sea	50	1995	CP000551	Kettler et al., 2007
GP2	HLII	1624310	31.2	1878	Western Pacific	150	1992	JNAH00000000	Biller et al., 2014
MIT9107	HLII	1699937	31	1994	Tropical Pacific	25	1991	JNAI00000000	Biller et al., 2014
MIT9116	HLII	1685398	31	1984	Tropical Pacific	25	1991	JNAJ00000000	Biller et al., 2014
MIT9123	HLII	1697748	31	1999	Tropical Pacific	25	1991	JNAK00000000	Biller et al., 2014
MIT9201	HLII	1672416	31.3	1987	Tropical Pacific	Surface	1991	JNAL00000000	Biller et al., 2014
MIT9202	HLII	1691453	31.1	2019	South Pacific	79	1992	DS999537	Biller et al., 2014
MIT9215	HLII	1738790	31.1	2043	Equatorial Pacific	5	1992	CP000825	Kettler et al., 2007
MIT9301	HLII	1641879	31.3	1927	Sargasso Sea	90	1993	CP000576	Kettler et al., 2007
MIT9302	HLII	1745343	31.1	2016	Sargasso Sea	100	1993	JNAM00000000	Biller et al., 2014
MIT9311	HLII	1711064	31.2	1978	Gulf stream	135	1993	JNAN00000000	Biller et al., 2014
MIT9312	HLII	1709204	31.2	1979	Gulf Stream	135	1993	CP000111	Biller et al., 2014
MIT9314	HLII	1690556	31.2	1979	Gulf stream	180	1993	JNAO00000000	Biller et al., 2014
MIT9321	HLII	1658664	31.2	1962	Equatorial Pacific	50	1993	JNAP00000000	Biller et al., 2014
MIT9322	HLII	1657550	31.2	1961	Equatorial Pacific	Surface	1993	JNAQ00000000	Biller et al., 2014
MIT9401	HLII	1666808	31.2	1969	Sargasso Sea	Surface	1994	JNAR00000000	Biller et al., 2014
SB	HLII	1669823	31.5	1932	Western Pacific	40	1992	JNAS00000000	Biller et al., 2014
XMU1403	LLI	1746033	35.2	2042	Western Pacific	150	2014	QJUF00000000	Yan et al., 2018a
XMU1408	LLI	1795147	34.1	2059	Western Pacific	150	2014	QJUE00000000	Yan et al., 2018a
MIT0801	LLI	1929203	34.9	2278	Sargasso Sea	40	2008	CP007754	Biller et al., 2014
NATL1A	LLI	1864731	35	2248	North Atlantic	30	1990	CP000553	Kettler et al., 2007
NATL2A	LLI	1842899	35.1	2209	North Atlantic	10	1990	CP000095	Kettler et al., 2007
PAC1	LLI	1841163	35.1	2254	North Pacific	100	1992	JNAX00000000	Biller et al., 2014
LG	LLII/III	1754063	36.4	1989	Sargasso Sea	120	1988	JNAT00000000	Biller et al., 2014
MIT0601	LLII/III	1707342	37	1936	North Pacific	125	2006	JNAU00000000	Biller et al., 2014
MIT0602	LLII/III	1750918	36.3	2002	North Pacific	125	2006	JNAV00000000	Biller et al., 2014
MIT0603	LLII/III	1752482	36.3	2012	North Pacific	125	2006	JNAW00000000	Biller et al., 2014
MIT9211	LLII/III	1688963	38	1952	Equatorial Pacific	83	1992	CP000878	Kettler et al., 2007
SS35	LLII/III	1751015	36.4	1988	Sargasso Sea	120	1988	JNAZ00000000	Biller et al., 2014
SS52	LLII/III	1754053	36.4	1985	Sargasso Sea	120	1988	JNBE00000000	Biller et al., 2014
SS120	LLII/III	1751080	36.4	1982	Sargasso Sea	120	1988	AE017126	Dufresne et al., 2003
SS2	LLII/III	1752772	36.4	1986	Sargasso Sea	120	1988	JNAY00000000	Biller et al., 2014
SS51	LLII/III	1746977	36.4	1977	Sargasso Sea	120	1988	JNBD00000000	Biller et al., 2014
MIT0701	LLIV	2592571	50.6	3082	South Atlantic	150	2007	JNBA00000000	Biller et al., 2014
MIT0702	LLIV	2583057	50.6	3084	South Atlantic	150	2007	JNBB00000000	Biller et al., 2014
MIT0703	LLIV	2575057	50.6	3078	South Atlantic	150	2007	JNBC00000000	Biller et al., 2014
MIT9303	LLIV	2682675	50	3243	Sargasso Sea	100	1992	CP000554	Kettler et al., 2007
MIT9313	LLIV	2410873	50.7	3002	Gulf Stream	135	1993	BX548175	Kettler et al., 2007
1. Kettler GC, Martiny AC, Huang K, Zucker J, Coleman ML, Rodrigue S, Chen F, Lapidus A, Ferriera S, Johnson J, Steglich C, Church GM, Richardson P, Chisholm SW. 2007. Patterns and implications of gene gain and loss in the evolution of Prochlorococcus. PLoS genet 3:e231.
2. Biller SJ, Berube PM, Berta-Thompson JW, Kelly L, Roggensack SE, Awad L, Roache-Johnson KH, Ding H, Giovannoni SJ, Rocap G, Moore LR, Chisholm SW. 2014. Genomes of diverse isolates of the marine cyanobacterium Prochlorococcus. Sci Data 1:140034.
3. Rocap G, Larimer FW, Lamerdin J, Malfatti S, Chain P, Ahlgren NA, Arellano A, Coleman M, Hauser L, Hess WR, Johnson ZI, Land M, Lindell D, Post AF, Regala W, Shah M, Shaw SL, Steglich C, Sullivan MB, Ting CS, Tolonen A, Webb EA, Zinser ER, Chisholm SW. 2003. Genome divergence in two Prochlorococcus ecotypes reflects oceanic niche differentiation. Nature 424:1042–1047.
4. Yan W, Wei S, Wang Q, Xiao X, Zeng Q, Jiao N, Zhang R. 2018. Genome rearrangement shapes Prochlorococcus ecological adaptation. Appl Environ Microb 84: e01178-18.
5. Yan W, Zhang R, Wei S, Zeng Q, Xiao X, Wang Q, Yan H, Jiao N. 2018. Draft Genome Sequence of Prochlorococcus marinus Strain XMU1401, isolated from the Western Tropical North Pacific Ocean. Genome Announc 6: e01431-17.
6. Dufresne A, Salanoubat M, Partensky F, Artiguenave F, Axmann IM, Barbe V, Duprat S, Galperin MY, Koonin EV, Gall FL, Makarova KS, Ostrowski M, Oztas S, Robert C, Rogozin IB, Scanlan DJ, Marsac NT de, Weissenbach J, Wincker P, Wolf YI, Hess WR. 2003. Genome sequence of the cyanobacterium Prochlorococcus marinus SS120, a nearly minimal oxyphototrophic genome. Proc Natl Acad Sci USA 100:10020-100…
