# Supplementary material for: Diverse Subclade Differentiation Attributed to the Ubiquity of Prochlorococcus High-Light-Adapted Clade II
Source: mBio. 2022 Mar 14;13(2):e03027-21. doi: 10.1128/mbio.03027-21 (PMC9040837; doi:10.1128/mbio.03027-21)
Supplement: TABLE S2 [file mbio.03027-21-st002.xlsx]

## Sheet: Table S2-1
Table S2-1. TARA Oceans sample description
Sample label	station#	Environmental-feature	Size-fraction]	INSDC sample accession number(s)	INSDC run accession number(s)	Corresponding nucleotides data published at ENA	PANGAEA sample identifier	Corresponding contextual data published at PANGAEA	Station identifier [TARA_station#]	Date/Time [yyyy-mm-ddThh:mm]	Latitude [degrees North]	Longitude [degrees East]	Sampling depth [m]	Environmental Feature	Size fraction lower threshold [micrometre]	Size fraction upper threshold [micrometre]	Marine pelagic biomes (Longhurst 2007)	Ocean and sea regions (IHO General Sea Areas 1953) [MRGID registered at www.marineregions.com]	Marine pelagic biomes (Longhurst 2007) [MRGID registered at www.marineregions.com]
TARA	4	SRF	0.22-1.6	ERS487899	ERR598955|ERR599003	http://www.ebi.ac.uk/ena/data/view/ERR598955,ERR599003	TARA_Y200000002	http://www.pangaea.de/search?All&q=TARA_Y200000002	TARA_004	2009-09-15T11:30	36.5533	-6.5669	5	(SRF) surface water layer (ENVO:00002042)	0.22	1.6	Westerlies Biome	(NAO) North Atlantic Ocean [MRGID:1912]	(NAST-E) North Atlantic Subtropical Gyral Province [MRGID:21467]
TARA	7	SRF	0.22-1.6	ERS477931	ERR315857	http://www.ebi.ac.uk/ena/data/view/ERR315857	TARA_A200000113	http://www.pangaea.de/search?All&q=TARA_A200000113	TARA_007	2009-09-23T12:50	37.051	1.9378	5	(SRF) surface water layer (ENVO:00002042)	0.22	1.6	Westerlies Biome	(MS) Mediterranean Sea [MRGID:1905]	(MEDI) Mediterranean Sea, Black Sea Province [MRGID:21465]
TARA	9	SRF	0.22-1.6	ERS488119	ERR594288|ERR594316|ERR594317	http://www.ebi.ac.uk/ena/data/view/ERR594288,ERR594316,ERR594317	TARA_X000000950	http://www.pangaea.de/search?All&q=TARA_X000000950	TARA_009	2009-09-28T12:18	39.1633	5.916	5	(SRF) surface water layer (ENVO:00002042)	0.22	1.6	Westerlies Biome	(MS) Mediterranean Sea [MRGID:1905]	(MEDI) Mediterranean Sea, Black Sea Province [MRGID:21465]
TARA	18	SRF	0.22-1.6	ERS488330	ERR598993|ERR599140	http://www.ebi.ac.uk/ena/data/view/ERR598993,ERR599140	TARA_A100000164	http://www.pangaea.de/search?All&q=TARA_A100000164	TARA_018	2009-11-02T08:13	35.759	14.2574	5	(SRF) surface water layer (ENVO:00002042)	0.22	1.6	Westerlies Biome	(MS) Mediterranean Sea [MRGID:1905]	(MEDI) Mediterranean Sea, Black Sea Province [MRGID:21465]
TARA	23	SRF	0.22-1.6	ERS477979	ERR315858|ERR315861	http://www.ebi.ac.uk/ena/data/view/ERR315858,ERR315861	TARA_E500000075	http://www.pangaea.de/search?All&q=TARA_E500000075	TARA_023	2009-11-18T08:41	42.2038	17.715	5	(SRF) surface water layer (ENVO:00002042)	0.22	1.6	Westerlies Biome	(MS) Mediterranean Sea [MRGID:1905]	(MEDI) Mediterranean Sea, Black Sea Province [MRGID:21465]
TARA	25	SRF	0.22-1.6	ERS488486	ERR598951|ERR599043	http://www.ebi.ac.uk/ena/data/view/ERR598951,ERR599043	TARA_E500000178	http://www.pangaea.de/search?All&q=TARA_E500000178	TARA_025	2009-11-23T09:12	39.3888	19.3905	5	(SRF) surface water layer (ENVO:00002042)	0.22	1.6	Westerlies Biome	(MS) Mediterranean Sea [MRGID:1905]	(MEDI) Mediterranean Sea, Black Sea Province [MRGID:21465]
TARA	30	SRF	0.22-1.6	ERS478017	ERR315862|ERR315863	http://www.ebi.ac.uk/ena/data/view/ERR315862,ERR315863	TARA_A100001015	http://www.pangaea.de/search?All&q=TARA_A100001015	TARA_030	2009-12-15T10:41	33.9179	32.898	5	(SRF) surface water layer (ENVO:00002042)	0.22	1.6	Westerlies Biome	(MS) Mediterranean Sea [MRGID:1905]	(MEDI) Mediterranean Sea, Black Sea Province [MRGID:21465]
TARA	31	SRF	0.22-1.6	ERS488545	ERR598969|ERR599106	http://www.ebi.ac.uk/ena/data/view/ERR598969,ERR599106	TARA_A100001388	http://www.pangaea.de/search?All&q=TARA_A100001388	TARA_031	2010-01-09T07:15	27.16	34.835	5	(SRF) surface water layer (ENVO:00002042)	0.22	1.6	Coastal Biome	(RS) Red Sea [MRGID:4264]	(REDS) Red Sea, Persian Gulf Province [MRGID:21474]
TARA	32	SRF	0.22-1.6	ERS488569	ERR599041|ERR599116|ERR599155	http://www.ebi.ac.uk/ena/data/view/ERR599041,ERR599116,ERR599155	TARA_A100001035	http://www.pangaea.de/search?All&q=TARA_A100001035	TARA_032	2010-01-11T07:21	23.36	37.2183	5	(SRF) surface water layer (ENVO:00002042)	0.22	1.6	Coastal Biome	(RS) Red Sea [MRGID:4264]	(REDS) Red Sea, Persian Gulf Province [MRGID:21474]
TARA	33	SRF	0.22-1.6	ERS488621	ERR599049|ERR599134	http://www.ebi.ac.uk/ena/data/view/ERR599049,ERR599134	TARA_A100001234	http://www.pangaea.de/search?All&q=TARA_A100001234	TARA_033	2010-01-13T07:16	21.9467	38.2517	5	(SRF) surface water layer (ENVO:00002042)	0.22	1.6	Coastal Biome	(RS) Red Sea [MRGID:4264]	(REDS) Red Sea, Persian Gulf Province [MRGID:21474]
TARA	34	SRF	0.22-1.6	ERS488649	ERR598959|ERR598991	http://www.ebi.ac.uk/ena/data/view/ERR598959,ERR598991	TARA_B100000003	http://www.pangaea.de/search?All&q=TARA_B100000003	TARA_034	2010-01-20T04:27	18.3967	39.875	5	(SRF) surface water layer (ENVO:00002042)	0.22	1.6	Coastal Biome	(RS) Red Sea [MRGID:4264]	(REDS) Red Sea, Persian Gulf Province [MRGID:21474]
TARA	36	SRF	0.22-1.6	ERS488714	ERR598966|ERR599143	http://www.ebi.ac.uk/ena/data/view/ERR598966,ERR599143	TARA_Y100000022	http://www.pangaea.de/search?All&q=TARA_Y100000022	TARA_036	2010-03-12T06:06	20.8183	63.5047	5	(SRF) surface water layer (ENVO:00002042)	0.22	1.6	Coastal Biome	(IO) Indian Ocean [MRGID:1904]	(ARAB) Northwest Arabian Sea Upwelling Province [MRGID:21475]
TARA	38	SRF	0.22-1.6	ERS488799	ERR599102|ERR599158	http://www.ebi.ac.uk/ena/data/view/ERR599102,ERR599158	TARA_Y100000287	http://www.pangaea.de/search?All&q=TARA_Y100000287	TARA_038	2010-03-15T03:35	19.0393	64.4913	5	(SRF) surface water layer (ENVO:00002042)	0.22	1.6	Trades Biome	(IO) Indian Ocean [MRGID:1904]	(MONS) Indian Monsoon Gyres Province [MRGID:21471]
TARA	41	SRF	0.22-1.6	ERS489043	ERR599011|ERR599074	http://www.ebi.ac.uk/ena/data/view/ERR599011,ERR599074	TARA_B100000282	http://www.pangaea.de/search?All&q=TARA_B100000282	TARA_041	2010-03-30T02:47	14.6059	69.9776	5	(SRF) surface water layer (ENVO:00002042)	0.22	1.6	Trades Biome	(IO) Indian Ocean [MRGID:1904]	(MONS) Indian Monsoon Gyres Province [MRGID:21471]
TARA	42	SRF	0.22-1.6	ERS489087	ERR599075|ERR599141	http://www.ebi.ac.uk/ena/data/view/ERR599075,ERR599141	TARA_B100000123	http://www.pangaea.de/search?All&q=TARA_B100000123	TARA_042	2010-04-04T02:47	6.0001	73.8955	5	(SRF) surface water layer (ENVO:00002042)	0.22	1.6	Trades Biome	(IO) Indian Ocean [MRGID:1904]	(MONS) Indian Monsoon Gyres Province [MRGID:21471]
TARA	45	SRF	0.22-1.6	ERS489236	ERR599045|ERR599054	http://www.ebi.ac.uk/ena/data/view/ERR599045,ERR599054	TARA_B100000161	http://www.pangaea.de/search?All&q=TARA_B100000161	TARA_045	2010-04-13T03:21	0.0033	71.6428	5	(SRF) surface water layer (ENVO:00002042)	0.22	1.6	Trades Biome	(IO) Indian Ocean [MRGID:1904]	(MONS) Indian Monsoon Gyres Province [MRGID:21471]
TARA	48	SRF	0.22-1.6	ERS489315	ERR599019|ERR599138	http://www.ebi.ac.uk/ena/data/view/ERR599019,ERR599138	TARA_B100000242	http://www.pangaea.de/search?All&q=TARA_B100000242	TARA_048	2010-04-19T07:56	-9.3921	66.4228	5	(SRF) surface water layer (ENVO:00002042)	0.22	1.6	Trades Biome	(IO) Indian Ocean [MRGID:1904]	(ISSG) Indian South Subtropical Gyre Province [MRGID:21472]
TARA	52	SRF	0.22-1.6	ERS489529	ERR599098|ERR599139	http://www.ebi.ac.uk/ena/data/view/ERR599098,ERR599139	TARA_B100000212	http://www.pangaea.de/search?All&q=TARA_B100000212	TARA_052	2010-05-17T04:10	-16.957	53.9801	5	(SRF) surface water layer (ENVO:00002042)	0.22	1.6	Trades Biome	(IO) Indian Ocean [MRGID:1904]	(ISSG) Indian South Subtropical Gyre Province [MRGID:21472]
TARA	56	SRF	0.22-3	ERS489712	ERR599057	http://www.ebi.ac.uk/ena/data/view/ERR599057	TARA_B000000609	http://www.pangaea.de/search?All&q=TARA_B000000609	TARA_056	2010-06-26T07:05	-15.3424	43.2965	5	(SRF) surface water layer (ENVO:00002042)	0.22	3	Coastal Biome	(IO) Indian Ocean [MRGID:1904]	(EAFR) Eastern Africa Coastal Province [MRGID:21473]
TARA	57	SRF	0.22-3	ERS489733	ERR599058	http://www.ebi.ac.uk/ena/data/view/ERR599058	TARA_B000000565	http://www.pangaea.de/search?All&q=TARA_B000000565	TARA_057	2010-06-27T12:05	-17.0248	42.7401	5	(SRF) surface water layer (ENVO:00002042)	0.22	3	Coastal Biome	(IO) Indian Ocean [MRGID:1904]	(EAFR) Eastern Africa Coastal Province [MRGID:21473]
TARA	62	SRF	0.22-3	ERS489877	ERR599012	http://www.ebi.ac.uk/ena/data/view/ERR599012	TARA_B000000532	http://www.pangaea.de/search?All&q=TARA_B000000532	TARA_062	2010-07-03T08:09	-22.3368	40.3412	5	(SRF) surface water layer (ENVO:00002042)	0.22	3	Coastal Biome	(IO) Indian Ocean [MRGID:1904]	(EAFR) Eastern Africa Coastal Province [MRGID:21473]
TARA	64	SRF	0.22-3	ERS489917	ERR598970|ERR599088|ERR599150	http://www.ebi.ac.uk/ena/data/view/ERR598970,ERR599088,ERR599150	TARA_B100000401	http://www.pangaea.de/search?All&q=TARA_B100000401	TARA_064	2010-07-07T04:48	-29.5019	37.9889	5	(SRF) surface water layer (ENVO:00002042)	0.22	3	Coastal Biome	(IO) Indian Ocean [MRGID:1904]	(EAFR) Eastern Africa Coastal Province [MRGID:21473]
TARA	65	SRF	0.22-3	ERS490029	ERR598979|ERR599146	http://www.ebi.ac.uk/ena/data/view/ERR598979,ERR599146	TARA_B000000437	http://www.pangaea.de/search?All&q=TARA_B000000437	TARA_065	2010-07-12T05:59	-35.1728	26.2868	5	(SRF) surface water layer (ENVO:00002042)	0.22	3	Coastal Biome	(IO) Indian Ocean [MRGID:1904]	(EAFR) Eastern Africa Coastal Province [MRGID:21473]
TARA	66	SRF	0.22-3	ERS490124	ERR598973|ERR599068|ERR599173	http://www.ebi.ac.uk/ena/data/view/ERR598973,ERR599068,ERR599173	TARA_B000000475	http://www.pangaea.de/search?All&q=TARA_B000000475	TARA_066	2010-07-15T12:22	-34.9449	17.9189	5	(SRF) surface water layer (ENVO:00002042)	0.22	3	Coastal Biome	(SAO) South Atlantic Ocean [MRGID:1914]	(BENG) Benguela Current Coastal Province [MRGID:21470]
TARA	67	SRF	0.22-3	ERS490183	ERR598994|ERR599144	http://www.ebi.ac.uk/ena/data/view/ERR598994,ERR599144	TARA_B100000497	http://www.pangaea.de/search?All&q=TARA_B100000497	TARA_067	2010-09-07T06:19	-32.2401	17.7103	5	(SRF) surface water layer (ENVO:00002042)	0.22	3	Coastal Biome	(SAO) South Atlantic Ocean [MRGID:1914]	(BENG) Benguela Current Coastal Province [MRGID:21470]
TARA	68	SRF	0.22-3	ERS490265	ERR599129|ERR599171|ERR599174	http://www.ebi.ac.uk/ena/data/view/ERR599129,ERR599171,ERR599174	TARA_B100000475	http://www.pangaea.de/search?All&q=TARA_B100000475	TARA_068	2010-09-14T06:55	-31.0266	4.665	5	(SRF) surface water layer (ENVO:00002042)	0.22	3	Trades Biome	(SAO) South Atlantic Ocean [MRGID:1914]	(SATL) South Atlantic Gyral Province [MRGID:21459]
TARA	70	SRF	0.22-3	ERS490327	ERR599135|ERR599165	http://www.ebi.ac.uk/ena/data/view/ERR599135,ERR599165	TARA_B100000459	http://www.pangaea.de/search?All&q=TARA_B100000459	TARA_070	2010-09-21T06:55	-20.4091	-3.1759	5	(SRF) surface water layer (ENVO:00002042)	0.22	3	Trades Biome	(SAO) South Atlantic Ocean [MRGID:1914]	(SATL) South Atlantic Gyral Province [MRGID:21459]
TARA	72	SRF	0.22-3	ERS490433	ERR598984|ERR599105	http://www.ebi.ac.uk/ena/data/view/ERR598984,ERR599105	TARA_B100000424	http://www.pangaea.de/search?All&q=TARA_B100000424	TARA_072	2010-10-05T08:00	-8.7789	-17.9099	5	(SRF) surface water layer (ENVO:00002042)	0.22	3	Trades Biome	(SAO) South Atlantic Ocean [MRGID:1914]	(SATL) South Atlantic Gyral Province [MRGID:21459]
TARA	76	SRF	0.22-3	ERS490542	ERR599010|ERR599126	http://www.ebi.ac.uk/ena/data/view/ERR599010,ERR599126	TARA_B100000513	http://www.pangaea.de/search?All&q=TARA_B100000513	TARA_076	2010-10-16T09:55	-20.9354	-35.1803	5	(SRF) surface water layer (ENVO:00002042)	0.22	3	Trades Biome	(SAO) South Atlantic Ocean [MRGID:1914]	(SATL) South Atlantic Gyral Province [MRGID:21459]
TARA	78	SRF	0.22-3	ERS490659	ERR599006|ERR599022	http://www.ebi.ac.uk/ena/data/view/ERR599006,ERR599022	TARA_B100000524	http://www.pangaea.de/search?All&q=TARA_B100000524	TARA_078	2010-11-04T10:04	-30.1367	-43.2899	5	(SRF) surface water layer (ENVO:00002042)	0.22	3	Trades Biome	(SAO) South Atlantic Ocean [MRGID:1914]	(SATL) South Atlantic Gyral Province [MRGID:21459]
TARA	82	SRF	0.22-3	ERS490885	ERR599009|ERR599035	http://www.ebi.ac.uk/ena/data/view/ERR599009,ERR599035	TARA_B100000768	http://www.pangaea.de/search?All&q=TARA_B100000768	TARA_082	2010-12-06T10:33	-47.1863	-58.2902	5	(SRF) surface water layer (ENVO:00002042)	0.22	3	Coastal Biome	(SAO) South Atlantic Ocean [MRGID:1914]	(FKLD) Southwest Atlantic Shelves Province [MRGID:21469]
TARA	93	SRF	0.22-3	ERS491421	ERR599064	http://www.ebi.ac.uk/ena/data/view/ERR599064	TARA_B100001063	http://www.pangaea.de/search?All&q=TARA_B100001063	TARA_093	2011-03-12T11:34	-34.0614	-73.1066	5	(SRF) surface water layer (ENVO:00002042)	0.22	3	Coastal Biome	(SPO) South Pacific Ocean [MRGID:1910]	(CHIL) Chile-Peru Current Coastal Province [MRGID:21495]
TARA	94	SRF	0.22-3	ERS491492	ERR599050	http://www.ebi.ac.uk/ena/data/view/ERR599050	TARA_B100001057	http://www.pangaea.de/search?All&q=TARA_B100001057	TARA_094	2011-03-18T11:57	-32.7971	-87.0693	5	(SRF) surface water layer (ENVO:00002042)	0.22	3	Trades Biome	(SPO) South Pacific Ocean [MRGID:1910]	(SPSG) South Pacific Subtropical Gyre Province, North and South [MRGID:21486]
TARA	96	SRF	0.22-3	ERS491525	ERR598967	http://www.ebi.ac.uk/ena/data/view/ERR598967	TARA_B100000989	http://www.pangaea.de/search?All&q=TARA_B100000989	TARA_096	2011-03-24T13:00	-29.7238	-101.16	5	(SRF) surface water layer (ENVO:00002042)	0.22	3	Trades Biome	(SPO) South Pacific Ocean [MRGID:1910]	(SPSG) South Pacific Subtropical Gyre Province, North and South [MRGID:21486]
TARA	98	SRF	0.22-3	ERS491699	ERR599093|ERR599120	http://www.ebi.ac.uk/ena/data/view/ERR599093,ERR599120	TARA_B100001027	http://www.pangaea.de/search?All&q=TARA_B100001027	TARA_098	2011-04-03T13:44	-25.8051	-111.72	5	(SRF) surface water layer (ENVO:00002042)	0.22	3	Trades Biome	(SPO) South Pacific Ocean [MRGID:1910]	(SPSG) South Pacific Subtropical Gyre Province, North and South [MRGID:21486]
TARA	99	SRF	0.22-3	ERS491804	ERR599024	http://www.ebi.ac.uk/ena/data/view/ERR599024	TARA_B100000886	http://www.pangaea.de/search?All&q=TARA_B100000886	TARA_099	2011-04-09T13:56	-21.146	-104.787	5	(SRF) surface water layer (ENVO:00002042)	0.22	3	Trades Biome	(SPO) South Pacific Ocean [MRGID:1910]	(SPSG) South Pacific Subtropical Gyre Province, North and South [MRGID:21486]
TARA	100	SRF	0.22-3	ERS491836	ERR599063|ERR599163|ERR599169	http://www.ebi.ac.uk/ena/data/view/ERR599063,ERR599163,ERR599169	TARA_B100000963	http://www.pangaea.de/search?All&q=TARA_B100000963	TARA_100	2011-04-15T12:45	-13.0023	-95.9759	5	(SRF) surface water layer (ENVO:00002042)	0.22	3	Trades Biome	(SPO) South Pacific Ocean [MRGID:1910]	(SPSG) South Pacific Subtropical Gyre Province, North and South [MRGID:21486]
TARA	102	SRF	0.22-3	ERS491938	ERR598943|ERR598978	http://www.ebi.ac.uk/ena/data/view/ERR598943,ERR598978	TARA_B100000900	http://www.pangaea.de/search?All&q=TARA_B100000900	TARA_102	2011-04-21T20:07	-5.2529	-85.1545	5	(SRF) surface water layer (ENVO:00002042)	0.22	3	Trades Biome	(SPO) South Pacific Ocean [MRGID:1910]	(PEOD) Pacific Equatorial Divergence Province [MRGID:21489]
TARA	109	SRF	0.22-3	ERS492145	ERR598997|ERR599118	http://www.ebi.ac.uk/ena/data/view/ERR598997,ERR599118	TARA_B100000925	http://www.pangaea.de/search?All&q=TARA_B100000925	TARA_109	2011-05-12T14:00	1.9928	-84.5766	5	(SRF) surface water layer (ENVO:00002042)	0.22	3	Coastal Biome	(NPO) North Pacific Ocean [MRGID:1908]	(CHIL) Chile-Peru Current Coastal Province [MRGID:21495]
TARA	110	SRF	0.22-3	ERS492228	ERR599039	http://www.ebi.ac.uk/ena/data/view/ERR599039	TARA_B100001109	http://www.pangaea.de/search?All&q=TARA_B100001109	TARA_110	2011-05-21T12:27	-2.0133	-84.589	5	(SRF) surface water layer (ENVO:00002042)	0.22	3	Trades Biome	(SPO) South Pacific Ocean [MRGID:1910]	(SPSG) South Pacific Subtropical Gyre Province, North and South [MRGID:21486]
TARA	111	SRF	0.22-3	ERS492321	ERR599077	http://www.ebi.ac.uk/ena/data/view/ERR599077	TARA_B100000575	http://www.pangaea.de/search?All&q=TARA_B100000575	TARA_111	2011-05-31T14:25	-16.9601	-100.633	5	(SRF) surface water layer (ENVO:00002042)	0.22	3	Trades Biome	(SPO) South Pacific Ocean [MRGID:1910]	(SPSG) South Pacific Subtropical Gyre Province, North and South [MRGID:21486]
TARA	112	SRF	0.22-3	ERS492408	ERR598954	http://www.ebi.ac.uk/ena/data/view/ERR598954	TARA_B100000941	http://www.pangaea.de/search?All&q=TARA_B100000941	TARA_112	2011-06-14T16:45	-23.2811	-129.395	5	(SRF) surface water layer (ENVO:00002042)	0.22	3	Trades Biome	(SPO) South Pacific Ocean [MRGID:1910]	(SPSG) South Pacific Subtropical Gyre Province, North and South [MRGID:21486]
TARA	122	SRF	0.22-3	ERS492642	ERR598992	http://www.ebi.ac.uk/ena/data/view/ERR598992	TARA_B100001115	http://www.pangaea.de/search?All&q=TARA_B100001115	TARA_122	2011-07-26T17:10	-8.9971	-139.196	5	(SRF) surface water layer (ENVO:00002042)	0.22	3	Trades Biome	(SPO) South Pacific Ocean [MRGID:1910]	(SPSG) South Pacific Subtropical Gyre Province, North and South [MRGID:21486]
TARA	123	SRF	0.22-3	ERS492733	ERR599160	http://www.ebi.ac.uk/ena/data/view/ERR599160	TARA_B100000683	http://www.pangaea.de/search?All&q=TARA_B100000683	TARA_123	2011-07-31T17:20	-8.9068	-140.283	5	(SRF) surface water layer (ENVO:00002042)	0.22	3	Trades Biome	(SPO) South Pacific Ocean [MRGID:1910]	(SPSG) South Pacific Subtropical Gyre Province, North and South [MRGID:21486]
TARA	124	SRF	0.22-3	ERS492821|ERS492814	ERR588857|ERR599036|ERR599069|ERR599080|ERR599151	http://www.ebi.ac.uk/ena/data/view/ERR588857,ERR599036,ERR599069,ERR599080,ERR599151	TARA_B100000674	http://www.pangaea.de/search?All&q=TARA_B100000674	TARA_124	2011-08-04T18:33	-9.1504	-140.522	5	(SRF) surface water layer (ENVO:00002042)	0.22	3	Trades Biome	(SPO) South Pacific Ocean [MRGID:1910]	(SPSG) South Pacific Subtropical Gyre Province, North and South [MRGID:21486]
TARA	125	SRF	0.22-3	ERS492888	ERR599066|ERR599091|ERR599114|ERR599119	http://www.ebi.ac.uk/ena/data/view/ERR599066,ERR599091,ERR599114,ERR599119	TARA_B100001121	http://www.pangaea.de/search?All&q=TARA_B100001121	TARA_125	2011-08-08T17:33	-8.9111	-142.557	5	(SRF) surface water layer (ENVO:00002042)	0.22	3	Trades Biome	(SPO) South Pacific Ocean [MRGID:1910]	(SPSG) South Pacific Subtropical Gyre Province, North and South [MRGID:21486]
TARA	128	SRF	0.22-3	ERS493044	ERR599038	http://www.ebi.ac.uk/ena/data/view/ERR599038	TARA_B100000609	http://www.pangaea.de/search?All&q=TARA_B100000609	TARA_128	2011-09-04T18:00	0.0003	-153.676	5	(SRF) surface water layer (ENVO:00002042)	0.22	3	Trades Biome	(SPO) South Pacific Ocean [MRGID:1910]	(PEOD) Pacific Equatorial Divergence Province [MRGID:21489]
TARA	132	SRF	0.22-3	ERS493300	ERR599142	http://www.ebi.ac.uk/ena/data/view/ERR599142	TARA_B100001248	http://www.pangaea.de/search?All&q=TARA_B100001248	TARA_132	2011-10-04T17:46	31.5213	-158.996	5	(SRF) surface water layer (ENVO:00002042)	0.22	3	Westerlies Biome	(NPO) North Pacific Ocean [MRGID:1908]	(NPST) North Pacific Subtropical and Polar Front Provinces [MRGID:21484]
TARA	133	SRF	0.22-3	ERS493390	ERR599052	http://www.ebi.ac.uk/ena/data/view/ERR599052	TARA_B100001093	http://www.pangaea.de/search?All&q=TARA_B100001093	TARA_133	2011-10-18T15:35	35.3671	-127.742	5	(SRF) surface water layer (ENVO:00002042)	0.22	3	Westerlies Biome	(NPO) North Pacific Ocean [MRGID:1908]	(NPST) North Pacific Subtropical and Polar Front Provinces [MRGID:21484]
TARA	137	SRF	0.22-3	ERS493636	ERR598989	http://www.ebi.ac.uk/ena/data/view/ERR598989	TARA_B100001287	http://www.pangaea.de/search?All&q=TARA_B100001287	TARA_137	2011-12-02T14:12	14.2035	-116.626	5	(SRF) surface water layer (ENVO:00002042)	0.22	3	Trades Biome	(NPO) North Pacific Ocean [MRGID:1908]	(PNEC) North Pacific Equatorial Countercurrent Province [MRGID:21488]
TARA	138	SRF	0.22-3	ERS493752	ERR599030	http://www.ebi.ac.uk/ena/data/view/ERR599030	TARA_B100001989	http://www.pangaea.de/search?All&q=TARA_B100001989	TARA_138	2011-12-10T14:08	6.3332	-102.943	5	(SRF) surface water layer (ENVO:00002042)	0.22	3	Trades Biome	(NPO) North Pacific Ocean [MRGID:1908]	(PNEC) North Pacific Equatorial Countercurrent Province [MRGID:21488]
TARA	140	SRF	0.22-3	ERS493877	ERR599162	http://www.ebi.ac.uk/ena/data/view/ERR599162	TARA_B100002019	http://www.pangaea.de/search?All&q=TARA_B100002019	TARA_140	2011-12-21T16:20	7.4122	-79.3017	5	(SRF) surface water layer (ENVO:00002042)	0.22	3	Coastal Biome	(NPO) North Pacific Ocean [MRGID:1908]	(CAMR) Central American Coastal Province [MRGID:21494]
TARA	141	SRF	0.22-3	ERS493914	ERR599029	http://www.ebi.ac.uk/ena/data/view/ERR599029	TARA_B100001939	http://www.pangaea.de/search?All&q=TARA_B100001939	TARA_141	2011-12-30T13:35	9.8481	-80.0454	5	(SRF) surface water layer (ENVO:00002042)	0.22	3	Coastal Biome	(NAO) North Atlantic Ocean [MRGID:1912]	(GUIA) Guianas Coastal Province [MRGID:21463]
TARA	142	SRF	0.22-3	ERS493938	ERR599136	http://www.ebi.ac.uk/ena/data/view/ERR599136	TARA_B100002051	http://www.pangaea.de/search?All&q=TARA_B100002051	TARA_142	2012-01-09T13:41	25.5264	-88.394	5	(SRF) surface water layer (ENVO:00002042)	0.22	3	Coastal Biome	(NAO) North Atlantic Ocean [MRGID:1912]	(CARB) Caribbean Province [MRGID:21466]
TARA	145	SRF	0.22-3	ERS494170	ERR598983	http://www.ebi.ac.uk/ena/data/view/ERR598983	TARA_B100001142	http://www.pangaea.de/search?All&q=TARA_B100001142	TARA_145	2012-02-02T11:52	39.2305	-70.0377	5	(SRF) surface water layer (ENVO:00002042)	0.22	3	Westerlies Biome	(NAO) North Atlantic Ocean [MRGID:1912]	(GFST) Gulf Stream Province [MRGID:21454]
TARA	146	SRF	0.22-3	ERS494236	ERR598968	http://www.ebi.ac.uk/ena/data/view/ERR598968	TARA_B100001540	http://www.pangaea.de/search?All&q=TARA_B100001540	TARA_146	2012-02-15T12:54	34.6712	-71.3093	5	(SRF) surface water layer (ENVO:00002042)	0.22	3	Westerlies Biome	(NAO) North Atlantic Ocean [MRGID:1912]	(NAST-W) North Atlantic Subtropical Gyral Province [MRGID:21455]
TARA	148	SRF	0.22-3	ERS494332	ERR599123	http://www.ebi.ac.uk/ena/data/view/ERR599123	TARA_B100001741	http://www.pangaea.de/search?All&q=TARA_B100001741	TARA_148	2012-02-24T11:40	31.6948	-64.2489	5	(SRF) surface water layer (ENVO:00002042)	0.22	3	Westerlies Biome	(NAO) North Atlantic Ocean [MRGID:1912]	(NAST-W) North Atlantic Subtropical Gyral Province [MRGID:21455]
TARA	149	SRF	0.22-3	ERS494394	ERR598963	http://www.ebi.ac.uk/ena/data/view/ERR598963	TARA_B100001758	http://www.pangaea.de/search?All&q=TARA_B100001758	TARA_149	2012-03-01T10:48	34.1132	-49.9181	5	(SRF) surface water layer (ENVO:00002042)	0.22	3	Westerlies Biome	(NAO) North Atlantic Ocean [MRGID:1912]	(NAST-W) North Atlantic Subtropical Gyral Province [MRGID:21455]
TARA	150	SRF	0.22-3	ERS494445	ERR599170	http://www.ebi.ac.uk/ena/data/view/ERR599170	TARA_B100001769	http://www.pangaea.de/search?All&q=TARA_B100001769	TARA_150	2012-03-05T09:25	35.9346	-37.3032	5	(SRF) surface water layer (ENVO:00002042)	0.22	3	Westerlies Biome	(NAO) North Atlantic Ocean [MRGID:1912]	(NAST-W) North Atlantic Subtropical Gyral Province [MRGID:21455]
TARA	151	SRF	0.22-3	ERS494518	ERR598976	http://www.ebi.ac.uk/ena/data/view/ERR598976	TARA_B100001564	http://www.pangaea.de/search?All&q=TARA_B100001564	TARA_151	2012-03-09T08:59	36.1715	-29.023	5	(SRF) surface water layer (ENVO:00002042)	0.22	3	Westerlies Biome	(NAO) North Atlantic Ocean [MRGID:1912]	(NAST-E) North Atlantic Subtropical Gyral Province [MRGID:21467]
TARA	152	SRF	0.22-3	ERS494579	ERR599078	http://www.ebi.ac.uk/ena/data/view/ERR599078	TARA_B100001173	http://www.pangaea.de/search?All&q=TARA_B100001173	TARA_152	2012-03-19T08:18	43.6792	-16.8344	5	(SRF) surface water layer (ENVO:00002042)	0.22	3	Westerlies Biome	(NAO) North Atlantic Ocean [MRGID:1912]	(NAST-E) North Atlantic Subtropical Gyral Province [MRGID:21467]
TARA	36	DCM	0.22-1.6	ERS488747	ERR598974|ERR599028	http://www.ebi.ac.uk/ena/data/view/ERR598974,ERR599028	TARA_B100000035	http://www.pangaea.de/search?All&q=TARA_B100000035	TARA_036	2010-03-12T12:23	20.8222	63.5133	17	(DCM) deep chlorophyll maximum layer (ENVO:01000326)	0.22	1.6	Coastal Biome	(IO) Indian Ocean [MRGID:1904]	(ARAB) Northwest Arabian Sea Upwelling Province [MRGID:21475]
TARA	38	DCM	0.22-1.6	ERS488830	ERR598949|ERR599082	http://www.ebi.ac.uk/ena/data/view/ERR598949,ERR599082	TARA_B100000073	http://www.pangaea.de/search?All&q=TARA_B100000073	TARA_038	2010-03-15T11:18	19.0284	64.5126	25	(DCM) deep chlorophyll maximum layer (ENVO:01000326)	0.22	1.6	Trades Biome	(IO) Indian Ocean [MRGID:1904]	(MONS) Indian Monsoon Gyres Province [MRGID:21471]
TARA	39	DCM	0.22-1.6	ERS488916	ERR599145	http://www.ebi.ac.uk/ena/data/view/ERR599145	TARA_B100000085	http://www.pangaea.de/search?All&q=TARA_B100000085	TARA_039	2010-03-18T11:33	18.5839	66.4727	25	(DCM) deep chlorophyll maximum layer (ENVO:01000326)	0.22	1.6	Trades Biome	(IO) Indian Ocean [MRGID:1904]	(MONS) Indian Monsoon Gyres Province [MRGID:21471]
TARA	152	MIX	0.22-3	ERS494628	ERR599001	http://www.ebi.ac.uk/ena/data/view/ERR599001	TARA_B100001175	http://www.pangaea.de/search?All&q=TARA_B100001175	TARA_152	2012-03-20T08:48:42	43.7056	-16.8794	25	(MIX) marine epipelagic mixed layer (ENVO:01000061)	0.22	3	Westerlies Biome	(NAO) North Atlantic Ocean [MRGID:1912]	(NAST-E) North Atlantic Subtropical Gyral Province [MRGID:21467]
TARA	65	DCM	0.22-3	ERS490085	ERR598990|ERR599018|ERR599110	http://www.ebi.ac.uk/ena/data/view/ERR598990,ERR599018,ERR599110	TARA_B000000441	http://www.pangaea.de/search?All&q=TARA_B000000441	TARA_065	2010-07-12T11:03:22	-35.2421	26.3048	30	(DCM) deep chlorophyll maximum layer (ENVO:01000326)	0.22	3	Coastal Biome	(IO) Indian Ocean [MRGID:1904]	(EAFR) Eastern Africa Coastal Province [MRGID:21473]
TARA	66	DCM	0.22-3	ERS490163	ERR598982|ERR599107	http://www.ebi.ac.uk/ena/data/view/ERR598982,ERR599107	TARA_B000000477	http://www.pangaea.de/search?All&q=TARA_B000000477	TARA_066	2010-07-15T15:36:10	-34.8901	18.0459	30	(DCM) deep chlorophyll maximum layer (ENVO:01000326)	0.22	3	Coastal Biome	(SAO) South Atlantic Ocean [MRGID:1914]	(BENG) Benguela Current Coastal Province [MRGID:21470]
TARA	109	DCM	0.22-3	ERS492177	ERR598952|ERR599065|ERR599108	http://www.ebi.ac.uk/ena/data/view/ERR598952,ERR599065,ERR599108	TARA_B100000927	http://www.pangaea.de/search?All&q=TARA_B100000927	TARA_109	2011-05-12T22:15	2.0299	-84.5546	30	(DCM) deep chlorophyll maximum layer (ENVO:01000326)	0.22	3	Coastal Biome	(NPO) North Pacific Ocean [MRGID:1908]	(CHIL) Chile-Peru Current Coastal Province [MRGID:21495]
TARA	93	DCM	0.22-3	ERS491463	ERR598965	http://www.ebi.ac.uk/ena/data/view/ERR598965	TARA_B100001059	http://www.pangaea.de/search?All&q=TARA_B100001059	TARA_093	2011-03-12T19:36:38	-33.9116	-73.0537	35	(DCM) deep chlorophyll maximum layer (ENVO:01000326)	0.22	3	Coastal Biome	(SPO) South Pacific Ocean [MRGID:1910]	(CHIL) Chile-Peru Current Coastal Province [MRGID:21495]
TARA	4	DCM	0.22-1.6	ERS487936	ERR598950|ERR599095	http://www.ebi.ac.uk/ena/data/view/ERR598950,ERR599095	TARA_X000000368	http://www.pangaea.de/search?All&q=TARA_X000000368	TARA_004	2009-09-15T18:00	36.5533	-6.5669	40	(DCM) deep chlorophyll maximum layer (ENVO:01000326)	0.22	1.6	Westerlies Biome	(NAO) North Atlantic Ocean [MRGID:1912]	(NAST-E) North Atlantic Subtropical Gyral Province [MRGID:21467]
TARA	82	DCM	0.22-3	ERS490928	ERR599027|ERR599122	http://www.ebi.ac.uk/ena/data/view/ERR599027,ERR599122	TARA_B100000767	http://www.pangaea.de/search?All&q=TARA_B100000767	TARA_082	2010-12-06T18:58	-47.2007	-57.9446	40	(DCM) deep chlorophyll maximum layer (ENVO:01000326)	0.22	3	Coastal Biome	(SAO) South Atlantic Ocean [MRGID:1914]	(FKLD) Southwest Atlantic Shelves Province [MRGID:21469]
TARA	102	DCM	0.22-3	ERS492012	ERR598962|ERR599007|ERR599168	http://www.ebi.ac.uk/ena/data/view/ERR598962,ERR599007,ERR599168	TARA_B100000902	http://www.pangaea.de/search?All&q=TARA_B100000902	TARA_102	2011-04-22T21:13	-5.2669	-85.2732	40	(DCM) deep chlorophyll maximum layer (ENVO:01000326)	0.22	3	Trades Biome	(SPO) South Pacific Ocean [MRGID:1910]	(PEOD) Pacific Equatorial Divergence Province [MRGID:21489]
TARA	128	DCM	0.22-3	ERS493098	ERR599032	http://www.ebi.ac.uk/ena/data/view/ERR599032	TARA_B100000614	http://www.pangaea.de/search?All&q=TARA_B100000614	TARA_128	2011-09-05T18:40	0.0222	-153.686	40	(DCM) deep chlorophyll maximum layer (ENVO:01000326)	0.22	3	Trades Biome	(SPO) South Pacific Ocean [MRGID:1910]	(PEOD) Pacific Equatorial Divergence Province [MRGID:21489]
TARA	137	DCM	0.22-3	ERS493670	ERR598987|ERR599070|ERR599099|ERR599147	http://www.ebi.ac.uk/ena/data/view/ERR598987,ERR599070,ERR599099,ERR599147	TARA_B100001964	http://www.pangaea.de/search?All&q=TARA_B100001964	TARA_137	2011-12-02T20:42	14.2075	-116.647	40	(DCM) deep chlorophyll maximum layer (ENVO:01000326)	0.22	3	Trades Biome	(NPO) North Pacific Ocean [MRGID:1908]	(PNEC) North Pacific Equatorial Countercurrent Province [MRGID:21488]
TARA	150	DCM	0.22-3	ERS494488	ERR598996	http://www.ebi.ac.uk/ena/data/view/ERR598996	TARA_B100001778	http://www.pangaea.de/search?All&q=TARA_B100001778	TARA_150	2012-03-05T17:34	35.8427	-37.1526	40	(DCM) deep chlorophyll maximum layer (ENVO:01000326)	0.22	3	Westerlies Biome	(NAO) North Atlantic Ocean [MRGID:1912]	(NAST-W) North Atlantic Subtropical Gyral Province [MRGID:21455]
TARA	7	DCM	0.22-1.6	ERS477953	ERR315856	http://www.ebi.ac.uk/ena/data/view/ERR315856	TARA_A200000159	http://www.pangaea.de/search?All&q=TARA_A200000159	TARA_007	2009-09-23T16:08	37.0541	1.9478	42	(DCM) deep chlorophyll maximum layer (ENVO:01000326)	0.22	1.6	Westerlies Biome	(MS) Mediterranean Sea [MRGID:1905]	(MEDI) Mediterranean Sea, Black Sea Province [MRGID:21465]
TARA	133	DCM	0.22-3	ERS493431	ERR598942	http://www.ebi.ac.uk/ena/data/view/ERR598942	TARA_B100001094	http://www.pangaea.de/search?All&q=TARA_B100001094	TARA_133	2011-10-19T00:09	35.4002	-127.75	45	(DCM) deep chlorophyll maximum layer (ENVO:01000326)	0.22	3	Westerlies Biome	(NPO) North Pacific Ocean [MRGID:1908]	(NPST) North Pacific Subtropical and Polar Front Provinces [MRGID:21484]
TARA	25	DCM	0.22-1.6	ERS488509	ERR599094|ERR599153	http://www.ebi.ac.uk/ena/data/view/ERR599094,ERR599153	TARA_E500000331	http://www.pangaea.de/search?All&q=TARA_E500000331	TARA_025	2009-11-23T13:52	39.3991	19.3997	50	(DCM) deep chlorophyll maximum layer (ENVO:01000326)	0.22	1.6	Westerlies Biome	(MS) Mediterranean Sea [MRGID:1905]	(MEDI) Mediterranean Sea, Black Sea Province [MRGID:21465]
TARA	68	DCM	0.22-3	ERS490296	ERR599017|ERR599056|ERR599103	http://www.ebi.ac.uk/ena/data/view/ERR599017,ERR599056,ERR599103	TARA_B100000482	http://www.pangaea.de/search?All&q=TARA_B100000482	TARA_068	2010-09-14T13:30	-31.027	4.6802	50	(DCM) deep chlorophyll maximum layer (ENVO:01000326)	0.22	3	Trades Biome	(SAO) South Atlantic Ocean [MRGID:1914]	(SATL) South Atlantic Gyral Province [MRGID:21459]
TARA	100	DCM	0.22-3	ERS491874	ERR599081|ERR599113	http://www.ebi.ac.uk/ena/data/view/ERR599081,ERR599113	TARA_B100000965	http://www.pangaea.de/search?All&q=TARA_B100000965	TARA_100	2011-04-15T19:38	-12.9723	-96.0122	50	(DCM) deep chlorophyll maximum layer (ENVO:01000326)	0.22	3	Trades Biome	(SPO) South Pacific Ocean [MRGID:1910]	(SPSG) South Pacific Subtropical Gyre Province, North and South [MRGID:21486]
TARA	110	DCM	0.22-3	ERS492264	ERR599014	http://www.ebi.ac.uk/ena/data/view/ERR599014	TARA_B100001113	http://www.pangaea.de/search?All&q=TARA_B100001113	TARA_110	2011-05-21T21:00	-1.9002	-84.6265	50	(DCM) deep chlorophyll maximum layer (ENVO:01000326)	0.22	3	Trades Biome	(SPO) South Pacific Ocean [MRGID:1910]	(SPSG) South Pacific Subtropical Gyre Province, North and South [MRGID:21486]
TARA	9	DCM	0.22-1.6	ERS488147	ERR594315|ERR594329	http://www.ebi.ac.uk/ena/data/view/ERR594315,ERR594329	TARA_X000001036	http://www.pangaea.de/search?All&q=TARA_X000001036	TARA_009	2009-09-28T16:59	39.0609	5.9422	55	(DCM) deep chlorophyll maximum layer (ENVO:01000326)	0.22	1.6	Westerlies Biome	(MS) Mediterranean Sea [MRGID:1905]	(MEDI) Mediterranean Sea, Black Sea Province [MRGID:21465]
TARA	23	DCM	0.22-1.6	ERS477998	ERR315859|ERR315860	http://www.ebi.ac.uk/ena/data/view/ERR315859,ERR315860	TARA_E500000081	http://www.pangaea.de/search?All&q=TARA_E500000081	TARA_023	2009-11-18T13:50	42.1735	17.7252	55	(DCM) deep chlorophyll maximum layer (ENVO:01000326)	0.22	1.6	Westerlies Biome	(MS) Mediterranean Sea [MRGID:1905]	(MEDI) Mediterranean Sea, Black Sea Province [MRGID:21465]
TARA	18	DCM	0.22-1.6	ERS488346	ERR599073|ERR599092	http://www.ebi.ac.uk/ena/data/view/ERR599073,ERR599092	TARA_S200000501	http://www.pangaea.de/search?All&q=TARA_S200000501	TARA_018	2009-11-02T14:07	35.7528	14.2765	60	(DCM) deep chlorophyll maximum layer (ENVO:01000326)	0.22	1.6	Westerlies Biome	(MS) Mediterranean Sea [MRGID:1905]	(MEDI) Mediterranean Sea, Black Sea Province [MRGID:21465]
TARA	34	DCM	0.22-1.6	ERS488685	ERR598975|ERR599111	http://www.ebi.ac.uk/ena/data/view/ERR598975,ERR599111	TARA_B100000029	http://www.pangaea.de/search?All&q=TARA_B100000029	TARA_034	2010-01-20T11:50	18.4417	39.8567	60	(DCM) deep chlorophyll maximum layer (ENVO:01000326)	0.22	1.6	Coastal Biome	(RS) Red Sea [MRGID:4264]	(REDS) Red Sea, Persian Gulf Province [MRGID:21474]
TARA	41	DCM	0.22-1.6	ERS489074	ERR598977|ERR599053	http://www.ebi.ac.uk/ena/data/view/ERR598977,ERR599053	TARA_B100000287	http://www.pangaea.de/search?All&q=TARA_B100000287	TARA_041	2010-03-30T10:56	14.5536	70.0128	60	(DCM) deep chlorophyll maximum layer (ENVO:01000326)	0.22	1.6	Trades Biome	(IO) Indian Ocean [MRGID:1904]	(MONS) Indian Monsoon Gyres Province [MRGID:21471]
TARA	138	DCM	0.22-3	ERS493788	ERR599087	http://www.ebi.ac.uk/ena/data/view/ERR599087	TARA_B100001996	http://www.pangaea.de/search?All&q=TARA_B100001996	TARA_138	2011-12-11T13:27:34	6.3378	-102.954	60	(DCM) deep chlorophyll maximum layer (ENVO:01000326)	0.22	3	Trades Biome	(NPO) North Pacific Ocean [MRGID:1908]	(PNEC) North Pacific Equatorial Countercurrent Province [MRGID:21488]
TARA	64	DCM	0.22-3	ERS490002	ERR598972|ERR599023|ERR599025	http://www.ebi.ac.uk/ena/data/view/ERR598972,ERR599023,ERR599025	TARA_B100000405	http://www.pangaea.de/search?All&q=TARA_B100000405	TARA_064	2010-07-08T06:21	-29.5333	37.9117	65	(DCM) deep chlorophyll maximum layer (ENVO:01000326)	0.22	3	Coastal Biome	(IO) Indian Ocean [MRGID:1904]	(EAFR) Eastern Africa Coastal Province [MRGID:21473]
TARA	58	DCM	0.22-3	ERS489846	ERR599026	http://www.ebi.ac.uk/ena/data/view/ERR599026	TARA_B000000557	http://www.pangaea.de/search?All&q=TARA_B000000557	TARA_058	2010-06-29T15:00	-17.2855	42.2866	66	(DCM) deep chlorophyll maximum layer (ENVO:01000326)	0.22	3	Coastal Biome	(IO) Indian Ocean [MRGID:1904]	(EAFR) Eastern Africa Coastal Province [MRGID:21473]
TARA	30	DCM	0.22-1.6	ERS478040	ERR318618|ERR318619|ERR318620|ERR318621	http://www.ebi.ac.uk/ena/data/view/ERR318618,ERR318619,ERR318620,ERR318621	TARA_A100001011	http://www.pangaea.de/search?All&q=TARA_A100001011	TARA_030	2009-12-15T15:23:37	33.9235	32.8118	70	(DCM) deep chlorophyll maximum layer (ENVO:01000326)	0.22	1.6	Westerlies Biome	(MS) Mediterranean Sea [MRGID:1905]	(MEDI) Mediterranean Sea, Black Sea Province [MRGID:21465]
TARA	52	DCM	0.22-1.6	ERS489585	ERR599002|ERR599016	http://www.ebi.ac.uk/ena/data/view/ERR599002,ERR599016	TARA_B100000214	http://www.pangaea.de/search?All&q=TARA_B100000214	TARA_052	2010-05-17T11:42	-16.9534	53.9601	75	(DCM) deep chlorophyll maximum layer (ENVO:01000326)	0.22	1.6	Trades Biome	(IO) Indian Ocean [MRGID:1904]	(ISSG) Indian South Subtropical Gyre Province [MRGID:21472]
TARA	32	DCM	0.22-1.6	ERS488599	ERR599061|ERR599097	http://www.ebi.ac.uk/ena/data/view/ERR599061,ERR599097	TARA_A100001037	http://www.pangaea.de/search?All&q=TARA_A100001037	TARA_032	2010-01-11T14:17	23.4183	37.245	80	(DCM) deep chlorophyll maximum layer (ENVO:01000326)	0.22	1.6	Coastal Biome	(RS) Red Sea [MRGID:4264]	(REDS) Red Sea, Persian Gulf Province [MRGID:21474]
TARA	42	DCM	0.22-1.6	ERS489134	ERR599013|ERR599130	http://www.ebi.ac.uk/ena/data/view/ERR599013,ERR599130	TARA_B100000131	http://www.pangaea.de/search?All&q=TARA_B100000131	TARA_042	2010-04-04T09:50	5.9998	73.9067	80	(DCM) deep chlorophyll maximum layer (ENVO:01000326)	0.22	1.6	Trades Biome	(IO) Indian Ocean [MRGID:1904]	(MONS) Indian Monsoon Gyres Province [MRGID:21471]
TARA	151	DCM	0.22-3	ERS494559	ERR598986	http://www.ebi.ac.uk/ena/data/view/ERR598986	TARA_B100001559	http://www.pangaea.de/search?All&q=TARA_B100001559	TARA_151	2012-03-09T17:42:29	36.1811	-28.9373	80	(DCM) deep chlorophyll maximum layer (ENVO:01000326)	0.22	3	Westerlies Biome	(NAO) North Atlantic Ocean [MRGID:1912]	(NAST-E) North Atlantic Subtropical Gyral Province [MRGID:21467]
TARA	111	DCM	0.22-3	ERS492357	ERR598961	http://www.ebi.ac.uk/ena/data/view/ERR598961	TARA_B100000579	http://www.pangaea.de/search?All&q=TARA_B100000579	TARA_111	2011-05-31T20:28:10	-16.9587	-100.675	90	(DCM) deep chlorophyll maximum layer (ENVO:01000326)	0.22	3	Trades Biome	(SPO) South Pacific Ocean [MRGID:1910]	(SPSG) South Pacific Subtropical Gyre Province, North and South [MRGID:21486]
TARA	72	DCM	0.22-3	ERS490476	ERR599133|ERR599137	http://www.ebi.ac.uk/ena/data/view/ERR599133,ERR599137	TARA_B100000427	http://www.pangaea.de/search?All&q=TARA_B100000427	TARA_072	2010-10-05T15:35	-8.7296	-17.9604	100	(DCM) deep chlorophyll maximum layer (ENVO:01000326)	0.22	3	Trades Biome	(SAO) South Atlantic Ocean [MRGID:1914]	(SATL) South Atlantic Gyral Province [MRGID:21459]
TARA	122	DCM	0.22-3	ERS492699	ERR598948	http://www.ebi.ac.uk/ena/data/view/ERR598948	TARA_B100000700	http://www.pangaea.de/search?All&q=TARA_B100000700	TARA_122	2011-07-28T17:15:56	-9.0063	-139.139	115	(DCM) deep chlorophyll maximum layer (ENVO:01000326)	0.22	3	Trades Biome	(SPO) South Pacific Ocean [MRGID:1910]	(SPSG) South Pacific Subtropical Gyre Province, North and South [MRGID:21486]
TARA	132	DCM	0.22-3	ERS493340	ERR598995	http://www.ebi.ac.uk/ena/data/view/ERR598995	TARA_B100001250	http://www.pangaea.de/search?All&q=TARA_B100001250	TARA_132	2011-10-05T00:59:03	31.5168	-159.046	115	(DCM) deep chlorophyll maximum layer (ENVO:01000326)	0.22	3	Westerlies Biome	(NPO) North Pacific Ocean [MRGID:1908]	(NPST) North Pacific Subtropical and Polar Front Provinces [MRGID:21484]
TARA	78	DCM	0.22-3	ERS490691	ERR599046|ERR599101	http://www.ebi.ac.uk/ena/data/view/ERR599046,ERR599101	TARA_B100000530	http://www.pangaea.de/search?All&q=TARA_B100000530	TARA_078	2010-11-04T18:16:53	-30.1484	-43.2705	120	(DCM) deep chlorophyll maximum layer (ENVO:01000326)	0.22	3	Trades Biome	(SAO) South Atlantic Ocean [MRGID:1914]	(SATL) South Atlantic Gyral Province [MRGID:21459]
TARA	124	MIX	0.22-3	ERS492863	ERR598988|ERR599084|ERR599089|ERR599161	http://www.ebi.ac.uk/ena/data/view/ERR598988,ERR599084,ERR599089,ERR599161	TARA_B100000676	http://www.pangaea.de/search?All&q=TARA_B100000676	TARA_124	2011-08-05T17:31:19	-9.0714	-140.597	120	(MIX) marine epipelagic mixed layer (ENVO:01000061)	0.22	3	Trades Biome	(SPO) South Pacific Ocean [MRGID:1910]	(SPSG) South Pacific Subtropical Gyre Province, North and South [MRGID:21486]
TARA	142	DCM	0.22-3	ERS493981	ERR599100	http://www.ebi.ac.uk/ena/data/view/ERR599100	TARA_B100002052	http://www.pangaea.de/search?All&q=TARA_B100002052	TARA_142	2012-01-09T20:17:16	25.6168	-88.4532	125	(DCM) deep chlorophyll maximum layer (ENVO:01000326)	0.22	3	Coastal Biome	(NAO) North Atlantic Ocean [MRGID:1912]	(CARB) Caribbean Province [MRGID:21466]
TARA	125	MIX	0.22-3	ERS492926	ERR599156	http://www.ebi.ac.uk/ena/data/view/ERR599156	TARA_B100001123	http://www.pangaea.de/search?All&q=TARA_B100001123	TARA_125	2011-08-09T17:05:33	-8.8999	-142.546	140	(MIX) marine epipelagic mixed layer (ENVO:01000061)	0.22	3	Trades Biome	(SPO) South Pacific Ocean [MRGID:1910]	(SPSG) South Pacific Subtropical Gyre Province, North and South [MRGID:21486]
TARA	76	DCM	0.22-3	ERS490597	ERR599040|ERR599148	http://www.ebi.ac.uk/ena/data/view/ERR599040,ERR599148	TARA_B100000519	http://www.pangaea.de/search?All&q=TARA_B100000519	TARA_076	2010-10-16T16:58:37	-21.0292	-35.3498	150	(DCM) deep chlorophyll maximum layer (ENVO:01000326)	0.22	3	Trades Biome	(SAO) South Atlantic Ocean [MRGID:1914]	(SATL) South Atlantic Gyral Province [MRGID:21459]
TARA	123	MIX	0.22-3	ERS492778	ERR598956|ERR598998|ERR599117|ERR599157	http://www.ebi.ac.uk/ena/data/view/ERR598956,ERR598998,ERR599117,ERR599157	TARA_B100000686	http://www.pangaea.de/search?All&q=TARA_B100000686	TARA_123	2011-08-01T17:52:45	-8.9109	-140.285	150	(MIX) marine epipelagic mixed layer (ENVO:01000061)	0.22	3	Trades Biome	(SPO) South Pacific Ocean [MRGID:1910]	(SPSG) South Pacific Subtropical Gyre Province, North and South [MRGID:21486]
TARA	112	DCM	0.22-3	ERS492445	ERR598957	http://www.ebi.ac.uk/ena/data/view/ERR598957	TARA_B100000945	http://www.pangaea.de/search?All&q=TARA_B100000945	TARA_112	2011-06-15T00:55:48	-23.2189	-129.5	155	(DCM) deep chlorophyll maximum layer (ENVO:01000326)	0.22	3	Trades Biome	(SPO) South Pacific Ocean [MRGID:1910]	(SPSG) South Pacific Subtropical Gyre Province, North and South [MRGID:21486]
TARA	100	MES	0.22-3	ERS491913	ERR598946|ERR598953|ERR598981	http://www.ebi.ac.uk/ena/data/view/ERR598946,ERR598953,ERR598981	TARA_B100000959	http://www.pangaea.de/search?All&q=TARA_B100000959	TARA_100	2011-04-16T13:03:08	-12.9794	-96.0232	177	(DCM) deep chlorophyll maximum layer (ENVO:01000326) & marine oxygen minimum zone (ENVO:01000065)	0.22	3	Trades Biome	(SPO) South Pacific Ocean [MRGID:1910]	(SPSG) South Pacific Subtropical Gyre Province, North and South [MRGID:21486]
TARA	98	DCM	0.22-3	ERS491740	ERR599042|ERR599079	http://www.ebi.ac.uk/ena/data/view/ERR599042,ERR599079	TARA_B100001029	http://www.pangaea.de/search?All&q=TARA_B100001029	TARA_098	2011-04-03T21:50:58	-25.826	-111.729	188	(DCM) deep chlorophyll maximum layer (ENVO:01000326)	0.22	3	Trades Biome	(SPO) South Pacific Ocean [MRGID:1910]	(SPSG) South Pacific Subtropical Gyre Province, North and South [MRGID:21486]

## Sheet: Table S2-2
Table S2-2. Associated metadata used for analysis
›￥¢›4￥›	Mean_Date [YY/MM/DD hh:mm]*	Mean_Lat*	Mean_Long*	Mean_Depth [m]*	Mean_Temperature [deg C]*	Mean_Salinity [PSU]*	Mean_Oxygen [umol/kg]*	Mean_Nitrates[umol/L]*	NO2 [umol/L]**	PO4 [umol/L]**	NO2NO3 [umol/L]**	SI [umol/L]**	AMODIS:PAR8d,Einsteins/m-2/d-1	Kd490***	PAR （in different depths） Einsteins/m-2/d-1****
TARA_Y200000002	2009-09-15 10:15:00	36.5533	-6.56683	10	20.5251	36.6324	NA	NA	NA	NA	NA	NA	39.916	0.0648	20.8797
TARA_Y100000287	2010-03-15 03:44:00	19.0386	64.4937	5.45433	26.2314	36.6179	199.935	0.889376	0.01	0.32	0.06	1.18	47.652	0.0596	34.4272
TARA_Y100000022	2010-03-12 06:19:00	20.8183	63.5046	5.47242	25.5814	36.5301	210.897	NA	0.05	0.37	0.13	1.2	42.493	0.087	26.3967
TARA_X000001036	2009-09-28 13:36:00	39.0734	5.85983	55	16.1519	37.8232	NA	NA	0.02	0.02	0.08	0.6	26.661	0.0244	6.96712
TARA_X000000950	2009-09-28 13:36:00	39.0734	5.85983	5.78438	23.8526	37.9751	NA	NA	0.01	0.02	0.03	0.75	26.661	0.0244	23.1516
TARA_X000000368	2009-09-15 16:45:00	36.573	-6.53867	38.689	16.2463	36.5564	NA	NA	NA	NA	NA	NA	37.643	0.0784	1.8129
TARA_S200000501	2009-11-02 12:43:00	35.7606	14.2522	61.635	18.3684	37.8924	237.889	NA	0.025	0.013	0.02	0.62	23.154	0.0324	3.14305
TARA_E500000331	2009-11-23 12:40:00	39.4085	19.3807	51.6951	15.1613	38.4757	229.548	NA	0.07	0.07	0.15	1.82	13.616	0.0468	1.21157
TARA_E500000178	2009-11-23 09:14:00	39.3877	19.391	5.516	18.3425	38.1829	218.017	NA	0	0.01	0.03	1.05	13.616	0.0468	10.5181
TARA_E500000081	2009-11-18 12:42:00	42.1744	17.7194	55.1593	15.7058	38.3954	224.267	NA	0.01	0.01	0.05	1.05	8.494	0.052	0.482429
TARA_E500000075	2009-11-18 08:23:00	42.2054	17.714	5.47283	17.6366	38.1876	220	NA	0.01	0.01	0.04	1.38	7.744	0.052	5.826
TARA_B100002052	2012-01-09 21:30:00	25.6565	-88.4707	123.712	24.9488	36.1722	192.972	0.439852	0.02	0.02	0.06	1.17	NA	0.038	NA
TARA_B100002051	2012-01-09 12:41:00	25.5101	-88.383	5.443	24.9656	36.1937	194.268	-2.2118	0.02	0	0.05	1.22	NA	0.0392	NA
TARA_B100002019	2011-12-21 16:25:00	7.41172	-79.3026	5.41025	26.6292	28.919	205.288	-3.79669	0	0.08	0	0.54	27.873	0.0572	20.4543
TARA_B100001989	2011-12-10 13:58:00	6.3332	-102.943	5.35292	26.6362	33.407	196.883	-1.18432	0	0.16	0	1.19	40.62	0.0302	34.5567
TARA_B100001939	2011-12-30 12:56:00	9.84907	-80.0384	5.43167	27.1194	34.3472	195.524	-1.72396	0	0.01	0	2.93	35.883	0.0346	29.7351
TARA_B100001778	2012-03-05 21:32:00	35.7512	-37.0512	39.7792	17.6636	36.2402	230.133	1.21028	0.04	0	0.17	0.84	20.466	0.0532	2.46578
TARA_B100001769	2012-03-05 11:02:00	35.907	-37.261	5.53017	17.5831	36.3123	228.376	-0.328716	0.04	0.01	0.17	0.84	15.73	0.0488	12.0095
TARA_B100001758	2012-03-01 11:55:00	34.0964	-49.8906	5.53067	18.7327	36.4072	220.19	-1.17612	0.25	0.06	0.68	0.8	13.849	0.0458	10.75
TARA_B100001741	2012-02-24 11:41:00	31.6962	-64.2472	6.0535	20.3973	36.5996	212.562	NA	0.09	0	0.15	0.73	NA	0.0408	NA
TARA_B100001564	2012-03-09 10:13:00	36.1558	-29.0089	5.40208	17.2601	36.2377	232.053	0.334082	0.02	0.01	0.02	0.65	20.692	0.0346	17.1644
TARA_B100001559	2012-03-09 18:49:00	36.1944	-28.8829	77.5699	16.7511	36.1629	228.545	1.56535	0.01	0.01	0.05	0.63	18.453	0.0356	1.16618
TARA_B100001540	2012-02-15 12:59:00	34.6775	-71.3023	11.6915	19.1288	36.4626	214.365	0.859819	0.22	0.02	0.74	0.94	NA	0.0332	NA
TARA_B100001287	2011-12-02 14:10:00	14.2022	-116.629	5.37067	26.4091	33.8844	195.127	3.24131	0.07	0.46	2.44	2.54	33.587	0.0532	25.2397
TARA_B100001248	2011-10-04 17:49:00	31.5206	-158.998	5.45342	25.1739	35.1818	197.682	-0.979589	0	0.01	0.01	2.43	NA	0.0288	NA
TARA_B100001175	2012-03-20 12:20:00	43.7904	-16.8871	23.8569	14.3067	35.9984	239.362	3.8344	0.32	0.17	2.26	1.26	24.762	0.0666	5.05532
TARA_B100001173	2012-03-19 10:42:00	43.6876	-16.8515	5.41367	14.2806	35.986	243.148	2.99923	0.31	0.16	2.16	1.24	23.761	0.053	17.8343
TARA_B100001113	2011-05-21 23:21:00	-1.83782	-84.6323	48.6913	21.8146	35.0661	144.634	10.9451	0.41	0.93	10.7	6	46.495	0.0484	4.40477
TARA_B100001109	2011-05-21 12:37:00	-2.009	-84.5897	5.46492	23.8683	35.0193	190.816	6.72934	0.31	0.75	8.2	3.9	47.212	0.0474	36.438
TARA_B100001094	2011-10-19 02:53:00	35.4171	-127.695	47.2148	13.1598	33.2414	227.686	4.83272	0.08	0.46	1.3	2.84	NA	0.0526	NA
TARA_B100001093	2011-10-18 18:58:00	35.4068	-127.743	5.4605	19.2497	33.099	224.408	-0.673592	0	0.29	0.02	1.91	NA	0.0518	NA
TARA_B100001063	2011-03-12 11:49:00	-34.0487	-73.0843	5.33183	18.0145	34.2954	244.862	-1.48507	0.01	0.52	0.02	0.09	37.262	0.0884	23.2578
TARA_B100001059	2011-03-12 20:07:00	-33.8792	-73.0465	33.7675	16.4012	34.268	237.215	0.660123	0.37	1.07	7.55	0.59	36.415	0.0774	2.66813
TARA_B100001057	2011-03-18 14:16:00	-32.7848	-87.0852	5.43008	21.132	34.6826	219.175	-0.39754	0	0.28	0.03	0.09	44.294	0.031	37.4317
TARA_B100001029	2011-04-04 08:23:00	-25.8509	-111.773	183.312	20.1716	35.8457	210.578	-0.73316	0.02	0.1	0.05	0.35	44.636	0.0176	1.77225
TARA_B100001027	2011-04-03 18:10:00	-25.8252	-111.776	5.55817	25.1487	36.4027	200.538	-1.56749	0	0.2	0.05	0.38	44.893	0.0202	40.1253
TARA_B100000989	2011-03-24 13:07:00	-29.7238	-101.16	5.51125	23.7991	35.7661	204.138	-0.372718	0	0.16	0.02	0.53	43.197	0.0192	38.8596
TARA_B100000965	2011-04-15 13:10:00	-12.9945	-95.9855	57.6225	20.6494	35.5447	216.79	1.50198	0.16	0.78	5.7	1.9	41.79	0.0386	4.51962
TARA_B100000945	2011-06-15 02:29:00	-23.1927	-129.538	153.544	22.2614	35.9399	207.089	0.476585	0	0.11	0.02	0.7	24.873	0.0216	0.902345
TARA_B100000941	2011-06-14 16:54:00	-23.281	-129.395	5.43925	24.2375	36.4539	202.175	-0.916543	0.01	0.14	0.03	0.8	27.005	0.0214	24.0377
TARA_B100000927	2011-05-13	2.07667	-84.5203	29.8068	26.532	34.3448	203.128	3.8866	0.11	0.5	4.6	3.2	51.684	0.0504	11.5062
TARA_B100000925	2011-05-12 13:38:00	1.99282	-84.5766	5.40058	27.6176	33.3676	198.636	1.21011	0.04	0.27	0.9	1.7	51.461	0.0504	39.1984
TARA_B100000902	2011-04-22 19:51:00	-5.26967	-85.2287	45.659	19.5663	34.9003	103.917	20.3283	1.2	1.86	24.4	10.5	44.432	0.0482	4.91944
TARA_B100000900	2011-04-21 20:16:00	-5.25233	-85.161	5.4785	24.9431	34.7482	205.993	11.689	0.32	1	12.6	5	42.123	0.0528	31.5423
TARA_B100000886	2011-04-09 14:09:00	-21.1465	-104.793	5.39817	23.7888	36.1291	203.995	-1.73741	0	0.29	0.04	0.55	44.569	0.0218	39.621
TARA_B100000700	2011-07-28 19:36:00	-8.97886	-139.198	113.252	24.6962	36.0976	179.917	2.33358	0.1	0.59	2.8	1.8	39.59	0.0308	1.20974
TARA_B100000614	2011-09-04 23:14:00	0.000467	-153.675	41.6574	26.0802	35.1354	176.985	4.36571	0.28	0.55	5.26	2.74	NA	0.047	NA
TARA_B100000609	2011-09-04 18:04:00	-0.000383	-153.679	5.4465	26.0745	35.1005	179.86	2.46716	0.27	0.54	5.08	2.67	NA	0.0472	NA
TARA_B100000579	2011-05-31 21:23:00	-16.9619	-100.696	88.9896	19.8814	35.6872	211.546	1.41152	0.2	0.44	0.93	0.9	35.531	0.035	1.57739
TARA_B100000530	2010-11-04 19:34:00	-30.1466	-43.2538	118.276	19.3092	36.2749	217.141	0.478929	0.053	0	0.104	0.319	NA	0.0328	NA
TARA_B100000524	2010-11-04 10:24:00	-30.1381	-43.29	5.5735	19.8541	36.3242	221.475	-0.385346	0	0	0.017	0.481	NA	0.0328	NA
TARA_B100000519	2010-10-16 17:43:00	-21.0456	-35.3688	147.982	21.6433	36.7247	203.815	0.580918	0.015	0.038	0	0.712	NA	0.0208	NA
TARA_B100000513	2010-10-16 10:07:00	-20.9406	-35.196	5.46125	23.3495	37.1014	206.194	0.030608	0.001	0.056	0	0.814	NA	0.0224	NA
TARA_B100000482	2010-09-14 09:14:00	-31.0302	4.68787	40.2689	16.7874	35.6878	231.683	NA	0.285	0.227	1.08	2.436	34.079	0.0552	3.69078
TARA_B100000475	2010-09-14 09:14:00	-31.0302	4.68787	5.42742	16.8321	35.6868	231.915	NA	0.25	0.229	1.303	2.601	34.079	0.0552	25.2566
TARA_B100000459	2010-09-21 07:05:00	-20.4368	-3.18585	5.39667	19.7768	36.3762	215.651	0.168013	0.054	0.364	0.986	1.362	48.151	0.0408	38.635
TARA_B100000427	2010-10-05 12:42:00	-8.70258	-17.9398	95.4033	24.1127	36.6033	194.428	0.241265	0.011	0.143	0.044	1.319	40.356	0.0238	4.16677
TARA_B100000424	2010-10-05 08:10:00	-8.77637	-17.9127	5.8434	25.0262	36.4232	199.119	0.263475	0.003	0.104	0.018	0.868	37.502	0.0246	32.4807
TARA_B100000405	2010-07-08 05:19:00	-29.5436	37.9356	63.6355	22.2503	35.3355	207.446	-0.112031	0	0.08	0.02	1.75	15.401	0.0466	0.793754
TARA_B100000401	2010-07-07 04:56:00	-29.5022	37.9904	5.49492	22.1656	35.3347	210.008	NA	0	0.08	0	1.77	15.002	0.0468	11.6002
TARA_B100000287	2010-03-30 08:46:00	14.56	70.0117	58.151	27.1177	36.4962	148.328	-0.224514	0.07	0.34	0.49	1.38	48.494	0.032	7.54291
TARA_B100000282	2010-03-30 02:56:00	14.5954	69.981	5.48592	29.0894	36.0249	187.429	-1.34315	0	0.14	0.09	1.47	47.55	0.032	39.8943
TARA_B100000242	2010-04-19 07:54:00	-9.39212	66.4236	5.43733	29.8182	34.1689	187.257	-2.20176	0.01	0.08	0.06	2.12	43.432	0.0282	37.2579
TARA_B100000214	2010-05-17 15:34:00	-16.9598	54.0134	79.0177	24.8943	34.9108	192.559	0.244232	0.03	0.18	0.47	3.22	33.429	0.0312	2.84076
TARA_B100000212	2010-05-17 03:56:00	-16.957	53.9852	5.53958	27.8684	34.5667	191.68	NA	0	0.12	0	2.67	33.904	0.0308	28.5859
TARA_B100000161	2010-04-13 03:21:00	0.004567	71.644	5.47558	30.4964	35.0911	185.244	2.57579	0.02	1.94	28.64	15.14	33.851	0.0314	28.5037
TARA_B100000131	2010-04-04 09:05:00	5.99968	73.9015	79.0212	27.7234	35.1035	132.779	0.569531	0.15	0.34	1.39	3.2	41.596	0.0286	4.34054
TARA_B100000123	2010-04-04 03:13:00	6.03133	73.8941	5.41783	29.9803	34.5615	189.255	-1.47882	0	0.08	0.03	2.21	51.716	0.0294	44.101
TARA_B100000085	2010-03-18 09:52:00	18.5702	66.4861	25.3126	26.8122	36.3323	192.959	-0.611888	0.02	0.26	0.09	1.28	45.91	0.0578	10.6293
TARA_B100000073	2010-03-15 09:32:00	19.0258	64.6227	25.3365	25.4944	NA	154.7	1.23012	0.7	0.42	1.86	1.63	46.032	0.0566	10.9714
TARA_B100000035	2010-03-12 10:34:00	20.8176	63.5121	17.3917	25.374	36.5493	211.607	0.367767	0.51	0.51	2.08	1.79	41.826	0.087	9.21135
TARA_B100000003	2010-01-20 04:50:00	18.3967	39.8767	5.42733	27.5986	38.6469	184.061	-0.927087	0.02	0.19	0.03	3.91	35.386	0.0462	27.5382
TARA_B000000609	2010-06-26 07:12:00	-15.3379	43.2948	5.46283	27.3231	35.0031	193.058	NA	NA	NA	NA	NA	37.61	0.032	31.578
TARA_B000000565	2010-06-27 12:07:00	-17.0238	42.7415	5.56225	26.9654	35.0538	190.054	NA	0.02	0	0	2.81	25.102	0.0442	19.6307
TARA_B000000557	2010-06-29 13:12:00	-17.3189	42.2853	67.0711	25.3083	35.1633	185.01	0.820273	0.03	0	0.06	2.51	29.165	0.04	1.99397
TARA_B000000532	2010-07-02 10:17:00	-21.3753	39.5633	5.42992	25.0802	35.3248	199.896	-0.166794	NA	NA	NA	NA	28.943	0.038	23.5468
TARA_B000000477	2010-07-15 16:32:00	-34.8933	18.073	28.633	15.019	35.3315	240.413	NA	0.26	0.37	3.23	2.47	13.132	0.0628	2.17472
TARA_B000000475	2010-07-15 12:26:00	-34.9363	17.9366	5.39475	15.0335	35.3233	238.916	2.45099	0.3	0.34	3.34	2.74	14.292	0.0638	10.1301
TARA_B000000441	2010-07-12 11:25:00	-35.2468	26.3096	28.6815	21.8149	NA	206.437	NA	NA	NA	NA	NA	10.406	0.0568	2.04066
TARA_B000000437	2010-07-12 06:46:00	-35.1889	26.289	5.9038	21.8168	35.4467	207.044	NA	NA	NA	NA	NA	9.208	0.0562	6.60799
TARA_A200000159	2009-09-23 16:52:00	37.0387	1.94983	41.7404	17.3675	NA	NA	NA	0	0.01	0.03	0.5	29.931	0.0308	8.27543
TARA_A200000113	2009-09-23 15:06:00	37.0211	1.94947	7.5	23.8257	37.4911	NA	NA	0	0.06	0.03	0.52	29.931	0.0308	23.7574
TARA_A100001388	2010-01-09 07:25:00	27.155	34.83	5.43008	25.0621	39.9819	188.764	-0.137284	0.014	0.024	0.03	0.82	28.164	0.0324	23.6204
TARA_A100001234	2010-01-13 08:00:00	21.98	38.235	5.374	27.3295	38.9374	182.812	-0.000271	0	0.053	0	1.15	34.114	0.052	25.797
TARA_A100001037	2010-01-11 19:14:00	23.38	37.2917	85.4737	26.0504	40.1964	179.968	1.20106	0.01	0.025	0.01	0.85	23.424	0.036	1.07973
TARA_A100001035	2010-01-11 07:27:00	23.36	37.2183	5.42533	25.8244	39.7473	188.417	-0.541919	0.014	0.018	0	0.87	24.687	0.0358	20.329
TARA_A100001015	2009-12-15 10:40:00	33.9179	32.8944	5.3955	20.4537	39.4251	207.567	-0.74885	0	0	0.05	0.82	13.18	0.032	11.09
TARA_A100001011	2009-12-15 16:17:00	33.9253	32.7741	69.0713	18.9795	39.256	218.133	0.254406	0.01	0	0.02	0.67	14.713	0.0318	1.63602
TARA_A100000164	2009-11-02 08:18:00	35.7577	14.2609	5.42567	21.4395	37.8924	207.791	NA	0.018	0.026	0.12	0.56	21.979	0.0324	18.4358
This table （except the last two colunms） is download from http://ocean-microbiome.embl.de/companion.html
*values indicate mean values based on CTD casts that matched closest in location and depth of the actual sampling locations
** note that some values are equal or below the detection limit of 0,02umol/L and should be interpretated as <=0,02umol/L
***values in red are 30-day average of Kd490
****Calculated by using the Beer-Lambert Law
