# Supplementary material for: Diverse Subclade Differentiation Attributed to the Ubiquity of Prochlorococcus High-Light-Adapted Clade II
Source: mBio. 2022 Mar 14;13(2):e03027-21. doi: 10.1128/mbio.03027-21 (PMC9040837; doi:10.1128/mbio.03027-21)
Supplement: TABLE S3 [file mbio.03027-21-st003.xlsx]

## Sheet: Table S3-1
Table S3-1. Examples of genes found in subclade-specific core genome
Gene name	Product	Ref. sequence	Identity(%)	Locus	XMU1401	AS9601	XMU1412	SB	MIT9314	XMU1414	XMU1410	MIT9301	MIT0604	MIT9202	MIT9215	XMU1406	XMU1405	CUG1417	MIT9321	MIT9401	MIT9322	XMU1411	MIT9201	XMU1402	XMU1419	GP2	XMU1404	CUG1416	CUG1415	MIT9302	MIT9312	MIT9311	MIT9123	MIT9116	MIT9107
hli	putative high light inducible protein	WP_032518418.1	100	MIT9321_350494_350748	0	0	0	0	0	0	0	0	0	0	0	0	0	0	1	1	1	0	0	0	0	0	0	0	0	0	0	0	0	0	0
hli	high light inducible protein	WP_032524500.1	100	GP2_290539_290796	0	0	0	0	0	0	0	0	0	1	1	0	0	0	0	0	0	1	0	0	0	1	1	0	0	0	0	0	0	0	0
hli	high light inducible protein	WP_011132450.1	80.233	MED4_1345098_1345358	0	0	0	0	0	0	0	0	0	0	0	0	0	0	0	0	0	0	0	0	0	0	0	1	1	0	1	1	0	0	0
hli	high light inducible protein	WP_025891019.1	91.667		1	1	1	1	1	1	1	1	1	0	0	0	0	1	0	0	0	0	0	0	1	0	0	0	1	1	1	1	1	1	1
hli	putative high light inducible protein	ABE10932.1	76.344	DQ366717.1_2451_2708	0	0	0	0	0	0	0	0	0	0	0	1	1	0	0	0	0	0	1	1	0	0	0	1	0	0	0	0	0	0	0
ruvA	Holliday junction branch migration protein	WP_032517048.1	100	MIT9321_143069_143752	0	0	0	0	0	0	0	0	0	0	0	0	0	0	1	1	1	0	0	0	0	0	0	0	0	0	0	0	0	0	0
ruvA	Holliday junction branch migration protein	WP_042850309.1	90.393	MIT0604_810955_811632	1	1	1	1	1	1	1	1	1	1	1	1	1	1	0	0	0	1	1	1	1	1	0	1	1	1	1	1	1	1	1
pinE	recombinase family protein	WP_052045059.1	99.554	MIT9107_25824_26498	0	0	0	0	0	0	0	0	0	1	1	0	0	0	0	0	0	0	1	0	0	0	0	0	0	0	0	0	1	1	1
pinE	recombinase family protein	WP_077142134.1	87.387	RS50_370717_371391	1	1	1	1	1	1	1	1	1	0	0	1	1	1	1	1	1	1	0	1	1	1	1	1	1	1	1	1	0	0	0
tolC	TolC family protein	WP_079293578.1	84.486	NZ_MWPA01000016.1_1222_2655	0	0	0	0	0	0	0	0	0	0	0	0	0	0	0	0	0	0	0	0	0	0	1	1	0	0	0	0	0	0	0
tolC	TolC family protein	WP_079339133.1	94.979	NZ_MWOX01000127.1_22531_23967	1	1	1	1	1	1	1	1	1	1	1	1	1	1	1	1	1	1	1	1	1	1	0	0	1	1	1	1	1	1	1
urtC	urea ABC transporter permease subunit	WP_032517021.1	100	MIT9321_114121_115251	1	1	1	1	1	1	1	1	1	1	1	1	1	1	1	1	1	1	1	1	1	1	1	1	1	1	1	1	0	0	0
urtC	urea ABC transporter permease subunit	WP_052045057.1	100	MIT9107_8732_9928	0	0	0	0	0	0	0	0	0	0	0	0	0	0	0	0	0	0	0	0	0	0	0	0	0	0	0	0	1	1	1
	deoxynucleoside kinase	WP_011376546.1	76.531	MIT9312_924355_924948	0	0	0	0	0	0	0	0	0	0	0	0	0	0	0	0	0	0	0	1	0	1	1	1	1	1	1	1	1	1	1
	deoxynucleoside kinase	WP_032522156.1	100	MIT9201_14386_14982	1	1	1	1	1	1	1	1	1	1	1	1	1	1	1	1	1	1	1	0	1	0	0	0	0	0	0	0	0	0	0

## Sheet: Table S3-2
Table S3-2. Examples of genes found in the subclade-specific accessory genome
Gene name	Product	Ref. sequence	Identity(%)	Locus	XMU1401	AS9601	XMU1412	SB	MIT9314	XMU1414	XMU1410	MIT9301	MIT0604	MIT9202	MIT9215	XMU1406	XMU1405	CUG1417	MIT9321	MIT9401	MIT9322	XMU1411	MIT9201	XMU1402	XMU1419	GP2	XMU1404	CUG1416	CUG1415	MIT9302	MIT9312	MIT9311	MIT9123	MIT9116	MIT9107
	ATP-dependent DNA ligase	WP_011818230.1	95.971	A9601_680538_682178	1	1	1	1	1	1	1	1	1	1	1	1	1	1	1	1	1	1	1	1	1	1	1	0	0	0	1	1	0	0	0
phrB	deoxyribodipyrimidine photo-lyase	WP_032519564.1	97.189	SB_283963_285460	1	1	1	1	1	1	1	1	1	1	1	1	1	1	1	1	1	1	1	1	1	1	1	0	0	0	0	0	1	1	1
	ligase-associated DNA damage response DEXH box helicase	WP_032518720.1	97.837	SB_49135_51633	1	1	1	1	1	1	1	1	1	1	1	1	1	1	1	1	1	1	1	1	1	1	1	0	0	0	1	1	0	0	0
	ligase-associated DNA damage response exonuclease	WP_032522275.1	100	MIT9201_56821_57813	1	1	1	1	1	1	1	1	1	1	1	1	1	1	1	1	1	1	1	1	1	1	1	0	0	0	1	1	0	0	0
hli	high light inducible protein	WP_075448346.1	92.308	SCGC AAA795-I15_35575_35850	1	1	1	1	1	1	1	1	1	1	0	0	1	1	1	1	1	0	1	0	0	1	1	1	0	1	1	1	1	1	1
hli	high light inducible protein	WP_032518154.1	100	MIT9321_67208_67351	1	1	0	1	0	0	0	0	0	1	1	0	0	0	1	1	1	0	1	0	0	0	0	0	0	0	0	0	1	1	1
hli	high light inducible protein	WP_012006877.1	54.444	MIT9215_76103_76378	1	1	0	0	0	0	0	0	0	0	1	1	0	0	0	0	0	1	0	1	1	0	0	0	1	0	0	0	0	0	0
hli	high light inducible protein-like	KGF97118.1	100	MIT9302_302211_302498	1	1	1	0	1	1	1	1	1	0	0	1	1	0	0	0	0	1	1	1	1	1	1	0	1	1	1	1	0	0	0
hli	high light inducible protein	WP_011818671.1	100	AS9601_1054570_1054686	1	1	0	1	0	0	0	0	0	1	1	0	0	0	1	1	1	0	1	0	0	0	0	0	0	0	0	0	1	1	1
	NAD-dependent DNA ligase	WP_032524941.1	94.779	GP2_120963_121712	1	1	1	1	1	1	1	1	1	1	1	1	1	1	1	1	1	1	1	1	1	1	1	0	1	0	0	0	1	1	1
hli	putative high light inducible protein	KGF96515.1	90.698	MIT9201_16732_16887	1	1	1	1	0	1	1	0	1	1	0	1	1	1	0	0	0	1	1	1	1	0	1	1	1	0	1	1	1	1	1

## Sheet: Table S3-3
Table S3-3. The genes gained on branch 2.
BPGA Cluster No.	Ref. sequence	Gene name	Product	Function category
276	WP_032513031.1		N-acetylneuraminate synthase family protein [Prochlorococcus marinus]	Amino sugar and nucleotide sugar metabolism
1105	WP_032513029.1		methyltransferase domain-containing protein [Prochlorococcus marinus]	Biosynthesis of vancomycin group antibiotics
269	WP_032523353.1		thiamine pyrophosphate-binding protein [Prochlorococcus marinus]	Butanoate metabolism
1454	WP_032523354.1		aldo/keto reductase [Prochlorococcus marinus]	Butanoate metabolism
1441	WP_032513036.1	gfo/idh/mocA	Gfo/Idh/MocA family oxidoreductase [Prochlorococcus marinus]	Butanoate metabolism
869	WP_052045045.1	hsdS	restriction endonuclease subunit S	DNA replication and repair
2528	WP_032514709.1		zinc-ribbon domain-containing protein [Prochlorococcus marinus]	DNA replication and repair
4377				Energy metabolism
2820	WP_052045050.1		hypothetical protein [Prochlorococcus marinus]	Enzymes with EC numbers
2470	WP_032513035.1		SDR family oxidoreductase [Prochlorococcus marinus]	Fatty acid biosynthesis
1403	WP_032513033.1		GDP-mannose 4,6-dehydratase [Prochlorococcus marinus]	Fructose and mannose metabolism
1505	WP_032513030.1		NAD(P)-dependent oxidoreductase [Prochlorococcus marinus]	Galactose metabolism
1263	WP_032513051.1	galE	UDP-glucose 4-epimerase GalE [Prochlorococcus marinus]	Galactose metabolism
516	WP_032513044.1		MBOAT family protein [Prochlorococcus marinus]	Glycan metabolism
1659	WP_032513050.1		glycosyltransferase family 2 protein [Prochlorococcus marinus]	N-Glycan biosynthesis
3498	WP_032513052.1		hypothetical protein [Prochlorococcus marinus]	Pentose and glucuronate interconversions
2893	WP_032513887.1		hypothetical protein [Prochlorococcus marinus]	Peptidases and inhibitors
494	WP_032513015.1		B12-binding domain-containing radical SAM protein [Prochlorococcus marinus]	Photosynthesis and light-protected
3386	WP_052045058.1		hypothetical protein [Prochlorococcus marinus]	Ribosome biogenesis
903	WP_052045063.1		trypsin-like peptidase domain-containing protein [Prochlorococcus marinus]	Two-component system
76	WP_032523523.1	cotH	CotH kinase family protein [Prochlorococcus marinus]	Other
1254	WP_032513047.1		metallophosphoesterase [Prochlorococcus marinus]	Other
2296	KGF90546.1		putative protein family PM-13 [Prochlorococcus marinus str. MIT 9107]	Other
2458	WP_052045052.1		DUF4956 domain-containing protein [Prochlorococcus marinus]	Other
4983				Other
4789				Other
2116	WP_032513703.1		hypothetical protein [Prochlorococcus marinus]	Other
1996	WP_032523536.1		hypothetical protein [Prochlorococcus marinus]	Other
4798	WP_032513042.1		hypothetical protein [Prochlorococcus marinus]	Other
2693	WP_032512920.1		hypothetical protein [Prochlorococcus marinus]	Other
2912	WP_032514066.1		hypothetical protein [Prochlorococcus marinus]	Other
3079	WP_032513714.1		hypothetical protein [Prochlorococcus marinus]	Other
2266	WP_032513387.1		hypothetical protein [Prochlorococcus marinus]	Other
4091	WP_032513392.1		hypothetical protein [Prochlorococcus marinus]	Other
1847	WP_032513393.1		hypothetical protein [Prochlorococcus marinus]	Other
3978	WP_032523616.1		hypothetical protein [Prochlorococcus marinus]	Other
1298	WP_032513045.1		hypothetical protein [Prochlorococcus marinus]	Other
2198	WP_032513054.1		hypothetical protein [Prochlorococcus marinus]	Other
3053	WP_032513388.1		hypothetical protein [Prochlorococcus marinus]	Other
1482	WP_032513394.1		hypothetical protein [Prochlorococcus marinus]	Other
3288	WP_032513686.1		hypothetical protein [Prochlorococcus marinus]	Other
3434	WP_032512922.1		hypothetical protein [Prochlorococcus marinus]	Other
1358	WP_032512850.1		hypothetical protein [Prochlorococcus marinus]	Other
4202	WP_032512842.1		hypothetical protein [Prochlorococcus marinus]	Other
2246	WP_032513022.1		hypothetical protein [Prochlorococcus marinus]	Other
848	WP_032514233.1		hypothetical protein [Prochlorococcus marinus]	Other
2657	WP_032523431.1		hypothetical protein [Prochlorococcus marinus]	Other
2594	WP_032513390.1		hypothetical protein [Prochlorococcus marinus]	Other
2076	WP_032513025.1		hypothetical protein [Prochlorococcus marinus]	Other
2456	WP_032523352.1		hypothetical protein [Prochlorococcus marinus]	Other
3568	WP_032514103.1		hypothetical protein [Prochlorococcus marinus]	Other
3869	WP_080726907.1		hypothetical protein [Prochlorococcus marinus]	Other
1316	WP_032523557.1		hypothetical protein [Prochlorococcus marinus]	Other
2603	WP_032514239.1		hypothetical protein [Prochlorococcus marinus]	Other
4008	KGF92119.1		hypothetical protein EU92_0048 [Prochlorococcus marinus str. MIT 9107]	Other
4935	KGF91838.1		hypothetical protein EU92_0136 [Prochlorococcus marinus str. MIT 9107]	Other
4799	KGF91906.1		hypothetical protein EU92_0204 [Prochlorococcus marinus str. MIT 9107]	Other
4068	KGF91908.1		hypothetical protein EU92_0206 [Prochlorococcus marinus str. MIT 9107]	Other
3870	KGF91947.1		hypothetical protein EU92_0246 [Prochlorococcus marinus str. MIT 9107]	Other
2075	KGF91962.1		hypothetical protein EU92_0261 [Prochlorococcus marinus str. MIT 9107]	Other
4943	KGF91561.1		hypothetical protein EU92_0303 [Prochlorococcus marinus str. MIT 9107]	Other
4863	KGF91609.1		hypothetical protein EU92_0353 [Prochlorococcus marinus str. MIT 9107]	Other
4944	KGF91644.1		hypothetical protein EU92_0388 [Prochlorococcus marinus str. MIT 9107]	Other
2440	KGF91708.1		hypothetical protein EU92_0453 [Prochlorococcus marinus str. MIT 9107]	Other
4602	KGF90845.1		hypothetical protein EU92_0660 [Prochlorococcus marinus str. MIT 9107]	Other
4939	KGF90851.1		hypothetical protein EU92_0666 [Prochlorococcus marinus str. MIT 9107]	Other
4990	KGF90896.1		hypothetical protein EU92_0713 [Prochlorococcus marinus str. MIT 9107]	Other
4275	KGF90542.1		hypothetical protein EU92_0913 [Prochlorococcus marinus str. MIT 9107]	Other
4732	KGF90561.1		hypothetical protein EU92_0933 [Prochlorococcus marinus str. MIT 9107]	Other
4677	KGF90692.1		hypothetical protein EU92_1065 [Prochlorococcus marinus str. MIT 9107]	Other
4284	KGF89591.1		hypothetical protein EU92_1379 [Prochlorococcus marinus str. MIT 9107]	Other
4637	KGF89752.1		hypothetical protein EU92_1542 [Prochlorococcus marinus str. MIT 9107]	Other
3315	KGF89818.1		hypothetical protein EU92_1609 [Prochlorococcus marinus str. MIT 9107]	Other
4615	KGF89828.1		hypothetical protein EU92_1619 [Prochlorococcus marinus str. MIT 9107]	Other
4948	KGF89830.1		hypothetical protein EU92_1621 [Prochlorococcus marinus str. MIT 9107]	Other
4871	KGF89171.1		hypothetical protein EU92_1726 [Prochlorococcus marinus str. MIT 9107]	Other
4512	KGF89176.1		hypothetical protein EU92_1731 [Prochlorococcus marinus str. MIT 9107]	Other
4458	KGF89284.1		hypothetical protein EU92_1839 [Prochlorococcus marinus str. MIT 9107]	Other
4537	KGF89368.1		hypothetical protein EU92_1924 [Prochlorococcus marinus str. MIT 9107]	Other
4791	KGF89085.1		hypothetical protein EU92_2010 [Prochlorococcus marinus str. MIT 9107]	Other
4785	KGF89092.1		hypothetical protein EU92_2017 [Prochlorococcus marinus str. MIT 9107]	Other
4203	KGF92332.1		hypothetical protein EU93_0596 [Prochlorococcus marinus str. MIT 9116]	Other
4439	KGF91123.1		hypothetical protein EU93_1293 [Prochlorococcus marinus str. MIT 9116]	Other
4545	KGF94046.1		hypothetical protein EU94_0952 [Prochlorococcus marinus str. MIT 9123]	Other
4949	KGF92634.1		hypothetical protein EU94_1632 [Prochlorococcus marinus str. MIT 9123]	Other
3167	WP_032523558.1		hypothetical protein, partial [Prochlorococcus marinus]	Other

## Sheet: Table S3-4
Table S3-4. The genes gained on branch 3.
BPGA Cluster No.	Ref. sequence	Gene name	Product	Function category
2431	WP_002807977.1		acylneuraminate cytidylyltransferase family protein [Prochlorococcus marinus]	Amino sugar and nucleotide sugar metabolism
1338	KZR83031.1	rfbG	CDP-glucose 4,6-dehydratase [Prochlorococcus marinus str. MIT 1327]	Amino sugar and nucleotide sugar metabolism
1206	WP_011818831.1	gfo/idh/mocA	Gfo/Idh/MocA family oxidoreductase [Prochlorococcus marinus]	Amino sugar and nucleotide sugar metabolism
2667	WP_011376843.1		acetyltransferase [Prochlorococcus marinus]	Amino sugar and nucleotide sugar metabolism
1577	WP_012008075.1		GDP-mannose 4,6-dehydratase [Prochlorococcus marinus]	Amino sugar and nucleotide sugar metabolism
719	WP_052041297.1		nucleotide sugar dehydrogenase [Prochlorococcus marinus]	Amino sugar and nucleotide sugar metabolism
615	WP_043692758.1		nucleotide sugar dehydrogenase [Synechococcus sp. KORDI-49]	Amino sugar and nucleotide sugar metabolism
1	ADI18641.1		rtx toxins and related ca2+-binding proteins, partial [uncultured Rhodospirillales bacterium HF4000_24M03]	Amino sugar and nucleotide sugar metabolism
989	WP_020508169.1	neuC	UDP-N-acetylglucosamine 2-epimerase (hydrolyzing) [Lamprocystis purpurea]	Amino sugar and nucleotide sugar metabolism
1446	WP_038542564.1	pseB	UDP-N-acetylglucosamine 4,6-dehydratase (inverting) [Synechococcus sp. KORDI-100]	Amino sugar and nucleotide sugar metabolism
335	WP_011863214.1		FAD-binding protein [Prochlorococcus marinus]	Citrate cycle (TCA cycle)
155	ABE10765.1		C-5 cytosine-specific DNA methylase [uncultured Prochlorococcus marinus clone ASNC1092]	Cysteine and methionine metabolism
946	WP_066906182.1		site-specific integrase [Synechococcus sp. MIT S9509]	DNA replication and repair
90	WP_032518720.1		ligase-associated DNA damage response DEXH box helicase [Prochlorococcus marinus]	DNA replication and repair
3188	WP_011817887.1		very short patch repair endonuclease [Prochlorococcus marinus]	DNA replication and repair
2289	WP_011863192.1	ompR	response regulator transcription factor [Prochlorococcus marinus]	DNA replication and repair
404	WP_011818230.1		ATP-dependent DNA ligase [Prochlorococcus marinus]	DNA replication and repair
1513	WP_012007221.1		site-specific integrase [Prochlorococcus marinus]	DNA replication and repair
793	WP_032526952.1		AAA family ATPase [Prochlorococcus marinus]	DNA replication and repair
613	WP_042850605.1		AAA family ATPase [Prochlorococcus sp. MIT 0604]	DNA replication and repair
4125	WP_011376370.1		Zn-ribbon protein [Prochlorococcus marinus]	DNA replication and repair
1512	WP_032522275.1		ligase-associated DNA damage response exonuclease [Prochlorococcus marinus]	DNA replication and repair
2789	WP_052044261.1		hypothetical protein [Prochlorococcus marinus]	DNA replication and repair
2790	AIQ95759.1		nuclease [Prochlorococcus sp. MIT 0604]	DNA replication and repair
4745	AIQ96073.1		Cyanobacteria-specific RpoD-like sigma factor [Prochlorococcus sp. MIT 0604]	DNA replication and repair
3688	WP_042850606.1		helix-turn-helix domain-containing protein [Prochlorococcus sp. MIT 0604]	DNA replication and repair
35	WP_071840786.1		DEAD/DEAH box helicase [Prochlorococcus sp. MIT 0604]	DNA replication and repair
1633	WP_032526974.1		2-hydroxyacid dehydrogenase [Prochlorococcus marinus]	Enzymes with EC numbers
1834	WP_082303027.1	moxR	MoxR family ATPase [Prochlorococcus marinus]	Enzymes with EC numbers
2065	WP_032524969.1		MULTISPECIES: metallophosphoesterase family protein [Prochlorococcus]	Enzymes with EC numbers
563	WP_011376700.1		RNA-directed DNA polymerase [Prochlorococcus marinus]	Enzymes with EC numbers
243	WP_075438956.1		carbamoyltransferase [Prochlorococcus marinus]	Enzymes with EC numbers
2639	WP_079332790.1		sulfotransferase domain-containing protein [Prochlorococcus sp. HOT208_60m_813B04]	Enzymes with EC numbers
199	WP_011817896.1		hypothetical protein [Prochlorococcus marinus]	Flagellar assembly
2371	WP_032520178.1		dienelactone hydrolase family protein [Prochlorococcus marinus]	Fluorobenzoate degradation
1339	WP_042850608.1		radical SAM protein [Prochlorococcus sp. MIT 0604]	Folate biosynthesis
2993	WP_079296530.1	moaB	MULTISPECIES: molybdenum cofactor biosynthesis protein B [unclassified Prochlorococcus]	Folate biosynthesis
2722	WP_042850609.1	mobA	molybdenum cofactor guanylyltransferase [Prochlorococcus sp. MIT 0604]	Folate biosynthesis
845	WP_079298339.1	moeA	molybdopterin molybdotransferase MoeA [Prochlorococcus sp. HOT208_60m_810B23]	Folate biosynthesis
3012	WP_042850612.1	moaC	MULTISPECIES: cyclic pyranopterin monophosphate synthase MoaC [unclassified Prochlorococcus]	Folate biosynthesis
556	WP_011818819.1		mannose-1-phosphate guanylyltransferase/mannose-6-phosphate isomerase [Prochlorococcus marinus]	Fructose and mannose metabolism
3064	WP_011817858.1		cupin domain-containing protein [Prochlorococcus marinus]	Function unknown
1644	ABB50394.1		UDP-glucose 4-epimerase [Prochlorococcus marinus str. MIT 9312]	Galactose metabolism
2863	WP_042850490.1		hypothetical protein [Prochlorococcus sp. MIT 0604]	Glutathione metabolism
1526	WP_011376848.1	acoB	alpha-ketoacid dehydrogenase subunit beta [Prochlorococcus marinus]	Glycolysis / Gluconeogenesis
1303	WP_100883552.1	fba	fructose-bisphosphate aldolase class II [Prochlorococcus marinus]	Glycolysis / Gluconeogenesis
3178	WP_052044262.1	gnaT	GNAT family N-acetyltransferase [Prochlorococcus marinus]	Histidine metabolism
468	WP_032527143.1		glycosyltransferase family 39 protein [Prochlorococcus marinus]	Lipopolysaccharide biosynthesis
591	WP_075449849.1		lipid-A-disaccharide synthase-related protein [Prochlorococcus marinus]	Lipopolysaccharide biosynthesis
2703	WP_032527160.1		hypothetical protein [Prochlorococcus marinus]	Lipopolysaccharide biosynthesis
2731	WP_011863205.1		HD domain-containing protein [Prochlorococcus marinus]	Lysine degradation
2029	ABV51087.1		Hypothetical protein P9215_14741 [Prochlorococcus marinus str. MIT 9215]	Metabolism of cofactors and vitamins
3441	WP_032527045.1		RNA-binding protein [Prochlorococcus marinus]	mRNA surveillance pathway
1213	WP_079298378.1		glycosyltransferase family 2 protein [Prochlorococcus sp. HOT208_60m_810B23]	N-Glycan biosynthesis
421	WP_079298347.1		ferredoxin--nitrite reductase [Prochlorococcus sp. HOT208_60m_810B23]	Nitrogen metabolism
417	WP_079294905.1	narK	MULTISPECIES: NarK family nitrate/nitrite MFS transporter [Prochlorococcus]	Nitrogen metabolism
153	WP_079334218.1		nitrate reductase [Prochlorococcus sp. HOT208_60m_813E23]	Nitrogen metabolism
1243	WP_011376704.1		WGR domain-containing protein [Prochlorococcus marinus]	Non-homologous end-joining
2770	WP_032527149.1	rfbC	dTDP-4-dehydrorhamnose 3,5-epimerase [Prochlorococcus marinus]	O-Antigen nucleotide sugar biosynthesis
1867	WP_079323568.1	rfbA	glucose-1-phosphate thymidylyltransferase RfbA [Prochlorococcus sp. HOT208_60m_813G15]	O-Antigen nucleotide sugar biosynthesis
233	WP_032524811.1		glycosyltransferase family 41 protein [Prochlorococcus marinus]	Other types of O-glycan biosynthesis
2023	WP_052041273.1		A24 family peptidase [Prochlorococcus marinus]	Peptidases and inhibitors
2729	WP_079331554.1		rhomboid family intramembrane serine protease [Prochlorococcus sp. HOT208_60m_813I02]	Peptidases and inhibitors
1435	OUT73370.1		hypothetical protein CBB79_03935 [Synechococcus sp. TMED19]	Peptidases and inhibitors
2300	WP_077142630.1		MULTISPECIES: phytanoyl-CoA dioxygenase family protein [unclassified Prochlorococcus]	Peroxisome
1813	WP_032527163.1	aroF	3-deoxy-7-phosphoheptulonate synthase [Prochlorococcus marinus]	Phenylalanine, tyrosine and tryptophan biosynthesis
118	WP_032515371.1		esterase-like activity of phytase family protein [Prochlorococcus marinus]	Phosphorus metabolism
288	WP_079331267.1	phoX	PhoX family phosphatase [Prochlorococcus sp. HOT208_60m_813I02]	Phosphorus metabolism
626	WP_032527331.1	phoH	PhoH family protein [Prochlorococcus marinus]	Phosphorus metabolism
2361	WP_079293470.1		phosphoesterase [Prochlorococcus sp. HOT208_60m_805A16]	Phosphorus metabolism
3090	WP_079296538.1		MULTISPECIES: nitrate reductase associated protein [unclassified Prochlorococcus]	Phosphorus metabolism
5051	ABB50310.1	petM	cytochrome b6-F complex subunit VII [Prochlorococcus marinus str. MIT 9312]	Photosynthesis and light-protected
3347	KGG04558.1		Cytochrome C553 (soluble cytochrome f) [Prochlorococcus marinus str. MIT 9322]	Photosynthesis and light-protected
5049	WP_011131951.1		MULTISPECIES: photosystem II reaction center protein T [Prochlorococcus]	Photosynthesis and light-protected
3231	WP_011863270.1		ferredoxin [Prochlorococcus marinus]	Photosynthesis and light-protected
3619	WP_012006877.1	hli	high light inducible protein [Prochlorococcus marinus]	Photosynthesis and light-protected
2817	WP_032515933.1	hemJ	protoporphyrinogen oxidase HemJ [Prochlorococcus marinus]	Photosynthesis and light-protected
3710	KGF97118.1	hli	high light inducible protein-like [Prochlorococcus marinus str. MIT 9302]	Photosynthesis and light-protected
3401	KGF98334.1	ftsY	Signal recognition particle receptor protein FtsY (alpha subunit) [Prochlorococcus marinus str. MIT 9302]	Protein export
2151	WP_082303035.1		type 1 glutamine amidotransferase [Prochlorococcus marinus]	Purine metabolism
2905	AIQ94042.1		RNA-binding region RNP-1 (RNA recognition motif) [Prochlorococcus sp. MIT 0604]	Ribosome biogenesis
3336	KGF96397.1		hypothetical protein EU96_1922 [Prochlorococcus marinus str. MIT 9302]	RNA transport
1053	WP_082303026.1	pulF	type II secretion system F family protein [Prochlorococcus marinus]	Secretion system
676	WP_079342427.1	pulF	type II secretion system F family protein [Prochlorococcus sp. HOT212_60m_824E10]	Secretion system
355	WP_011862685.1		type II secretory pathway protein [Prochlorococcus marinus]	Secretion system
310	WP_011376738.1	gspE/pulE	GspE/PulE family protein [Prochlorococcus marinus]	Secretion system
331	WP_032524209.1	gspE/pulE	GspE/PulE family protein [Prochlorococcus marinus]	Secretion system
1274	WP_032526985.1	pilT	type IV pilus twitching motility protein PilT [Prochlorococcus marinus]	Secretion system
194	WP_032523787.1		hypothetical protein [Prochlorococcus marinus]	Secretion system
2465	WP_032523788.1		hypothetical protein [Prochlorococcus marinus]	Secretion system
2516	WP_032523789.1		hypothetical protein [Prochlorococcus marinus]	Secretion system
3114	WP_037988561.1		hypothetical protein [Synechococcus sp. BL107]	Secretion system
2620	WP_042850482.1		hypothetical protein [Prochlorococcus sp. MIT 0604]	Staphylococcus aureus infection
1517	OUL43284.1		hypothetical protein B0W81_04685 [Prochlorococcus sp. HOT_208_60]	Structural proteins
3794	WP_079296532.1	moaD/thiS	MULTISPECIES: MoaD/ThiS family protein [Prochlorococcus]	Sulfur relay system
2848	WP_011818664.1		RNA polymerase sigma factor [Prochlorococcus marinus]	Transcription machinery
2335	OUU22469.1		hypothetical protein CBB97_14950 [Candidatus Endolissoclinum sp. TMED37]	Transfer RNA biogenesis
722	WP_032516529.1	oprB	iron uptake porin [Prochlorococcus marinus]	Transporters
630	WP_032515372.1		porin [Prochlorococcus marinus]	Transporters
783	WP_032527452.1		hypothetical protein [Prochlorococcus marinus]	Transporters
1468	WP_032526976.1	arsB	ACR3 family arsenite efflux transporter [Prochlorococcus marinus]	Transporters
908	WP_011376278.1	chrA	chromate efflux transporter [Prochlorococcus marinus]	Transporters
51	WP_075507011.1		peptidase domain-containing ABC transporter [Prochlorococcus marinus]	Transporters
55	OUW40121.1		type I secretion system permease/ATPase [Synechococcus sp. TMED185]	Transporters
1067	WP_011818567.1		metal ABC transporter substrate-binding protein [Prochlorococcus marinus]	Transporters
1233	KGF89064.1		ABC transporter [Prochlorococcus marinus str. GP2]	Transporters
2293	WP_011376714.1	glnQ	amino acid ABC transporter ATP-binding protein [Prochlorococcus marinus]	Transporters
1844	WP_011376716.1	atB	ABC transporter permease subunit [Prochlorococcus marinus]	Transporters
1390	WP_011376715.1		amino acid ABC transporter permease [Prochlorococcus marinus]	Transporters
2140	WP_025930545.1		MULTISPECIES: phosphonate ABC transporter ATP-binding protein [Prochlorococcus]	Transporters
1887	WP_025930546.1		phosphate/phosphite/phosphonate ABC transporter substrate-binding protein [Prochlorococcus marinus]	Transporters
2119	WP_011863201.1		phosphonate ABC transporter, permease protein PhnE [Prochlorococcus marinus]	Transporters
868	WP_011819200.1		polysaccharide biosynthesis/export family protein [Prochlorococcus marinus]	Transporters
3643	WP_079331269.1	tatA/E	TatA/E family twin arginine-targeting protein translocase [Prochlorococcus sp. HOT208_60m_813I02]	Transporters
125	WP_032525926.1	tolC	TolC family protein, partial [Prochlorococcus marinus]	Transporters
2651	WP_032527332.1		porin family protein [Prochlorococcus marinus]	Transporters
678	WP_011863186.1	arsJ	organoarsenical effux MFS transporter ArsJ [Prochlorococcus marinus]	Transporters
1081	WP_079331273.1	batB	MULTISPECIES: PAS domain-containing sensor histidine kinase [Prochlorococcus]	Two-component system
2791	WP_052044265.1		prepilin-type N-terminal cleavage/methylation domain-containing protein [Prochlorococcus marinus]	Two-component system
2954	WP_081934356.1		prepilin-type N-terminal cleavage/methylation domain-containing protein [Prochlorococcus sp. MIT 0601]	Two-component system
648	WP_011133054.1		trypsin-like peptidase domain-containing protein [Prochlorococcus marinus]	Two-component system
1114	WP_100883941.1		polysaccharide biosynthesis/export family protein [Prochlorococcus marinus]	Two-component system
2149	WP_079293445.1		MULTISPECIES: GTP-binding protein [Prochlorococcus]	Other
3165	WP_011133041.1		cupin domain-containing protein [Prochlorococcus marinus]	Other
3134	WP_079298349.1		cupin domain-containing protein [Prochlorococcus sp. HOT208_60m_810B23]	Other
3672	WP_025923478.1		MULTISPECIES: cupin domain-containing protein [Prochlorococcus]	Other
1955	WP_012007177.1		PD-(D/E)XK nuclease family protein [Prochlorococcus marinus]	Other
3682	WP_011820038.1		hypothetical protein [Prochlorococcus marinus]	Other
3377	WP_042850185.1		MULTISPECIES: hypothetical protein [unclassified Prochlorococcus]	Other
2745	WP_011376696.1		N-acetyltransferase [Prochlorococcus marinus]	Other
3254	WP_011863206.1	osmC	OsmC family protein [Prochlorococcus marinus]	Other
1495	WP_011375935.1		PD-(D/E)XK motif protein [Prochlorococcus marinus]	Other
414	WP_032526953.1		phage major capsid protein [Prochlorococcus marinus]	Other
2702	WP_032527101.1	gspH	type II secretion system GspH family protein [Prochlorococcus marinus]	Other
2585	WP_079331667.1		SOS response-associated peptidase [Prochlorococcus sp. HOT208_60m_813I02]	Other
983	WP_032522213.1	gspH	type II secretion system GspH family protein [Prochlorococcus marinus]	Other
4316	CAK27054.1		Uncharacterized conserved membrane protein [Synechococcus sp. RCC307]	Other
3499	KGF86582.1		putative Heat-labile enterotoxin alpha chain [Prochlorococcus marinus str. GP2]	Other
3486	WP_077141389.1		MULTISPECIES: DUF3082 domain-containing protein [Prochlorococcus]	Other
3942	WP_032516501.1		DUF1049 domain-containing protein [Prochlorococcus marinus]	Other
3636	WP_011376776.1		DUF1651 domain-containing protein [Prochlorococcus marinus]	Other
4046	WP_032518410.1		DUF2839 domain-containing protein [Prochlorococcus marinus]	Other
2591	WP_042850412.1		DUF2996 domain-containing protein [Prochlorococcus sp. MIT 0604]	Other
3490	WP_075487788.1		DUF3303 domain-containing protein [Prochlorococcus marinus]	Other
3661	WP_032526688.1		DUF3303 domain-containing protein [Prochlorococcus marinus]	Other
190	WP_032524213.1		DUF3488 domain-containing protein [Prochlorococcus marinus]	Other
3644	WP_011862407.1		DUF3764 domain-containing protein [Prochlorococcus marinus]	Other
3667	WP_079318525.1		DUF3764 domain-containing protein [Prochlorococcus sp. HOT208_60m_813O14]	Other
3299	WP_032522353.1		DUF3804 domain-containing protein [Prochlorococcus marinus]	Other
3327	WP_032520583.1		DUF3804 domain-containing protein [Prochlorococcus marinus]	Other
1665	WP_032524214.1		DUF58 domain-containing protein [Prochlorococcus marinus]	Other
4533				Other
4274				Other
5058	AHF63854.1		hypothetical protein Syncc8109_1493 [Synechococcus sp. WH 8109]	Other
3153				Other
5059				Other
4621				Other
4479				Other
4466				Other
3765				Other
4917				Other
4296				Other
4192				Other
4221				Other
4817				Other
4551				Other
4342	ABM70596.1		Conserved hypothetical protein [Prochlorococcus marinus str. AS9601]	Other
4894	ABM70365.1		Conserved hypothetical protein [Prochlorococcus marinus str. AS9601]	Other
5034	ABM69407.1		Conserved hypothetical protein [Prochlorococcus marinus str. AS9601]	Other
3629	ABI23475.1		conserved hypothetical protein [Prochlorococcus marinus str. AS9601]	Other
3961	EEE40932.1		conserved hypothetical protein [Prochlorococcus marinus str. MIT 9202]	Other
4290	EEE39407.1		conserved hypothetical protein [Prochlorococcus marinus str. MIT 9202]	Other
4433	EEE39687.1		conserved hypothetical protein [Prochlorococcus marinus str. MIT 9202]	Other
4038	EEE40498.1		conserved hypothetical protein [Prochlorococcus marinus str. MIT 9202]	Other
5042	ABV49999.1		Conserved hypothetical protein [Prochlorococcus marinus str. MIT 9215]	Other
4263	ABO18204.1		Conserved hypothetical protein [Prochlorococcus marinus str. MIT 9301]	Other
4360	ABO17979.1		Conserved hypothetical protein [Prochlorococcus marinus str. MIT 9301]	Other
4380	ABS83134.1		Conserved hypothetical protein [Prochlorococcus marinus str. MIT 9312]	Other
3853	ABS83224.1		Conserved hypothetical protein [Prochlorococcus marinus str. MIT 9312]	Other
2930	ABB50271.1		conserved hypothetical protein [Prochlorococcus marinus str. MIT 9312]	Other
3463	ABE10739.1		conserved hypothetical protein [uncultured Prochlorococcus marinus clone ASNC1092]	Other
3910	WP_032518700.1		hypothetical protein [Prochlorococcus marinus]	Other
4075	WP_032515991.1		hypothetical protein [Prochlorococcus marinus]	Other
3212	WP_011376290.1		hypothetical protein [Prochlorococcus marinus]	Other
3998	WP_025921606.1		hypothetical protein [Prochlorococcus marinus]	Other
3887	WP_036923988.1		hypothetical protein [Prochlorococcus marinus]	Other
3895	WP_071813300.1		hypothetical protein [Prochlorococcus marinus]	Other
4255	WP_036924167.1		hypothetical protein [Prochlorococcus marinus]	Other
3753	WP_032518220.1		hypothetical protein [Prochlorococcus marinus]	Other
4041	WP_011818697.1		hypothetical protein [Prochlorococcus marinus]	Other
3850	WP_032515140.1		hypothetical protein [Prochlorococcus marinus]	Other
3260	WP_032524463.1		hypothetical protein [Prochlorococcus marinus]	Other
3528	WP_002805478.1		hypothetical protein [Prochlorococcus marinus]	Other
3410	WP_032527044.1		hypothetical protein [Prochlorococcus marinus]	Other
2306	WP_011818809.1		hypothetical protein [Prochlorococcus marinus]	Other
3107	WP_011863230.1		hypothetical protein [Prochlorococcus marinus]	Other
4207	WP_032516578.1		hypothetical protein [Prochlorococcus marinus]	Other
3736	WP_032520174.1		hypothetical protein [Prochlorococcus marinus]	Other
3654	WP_032523655.1		hypothetical protein [Prochlorococcus marinus]	Other
3642	WP_075486719.1		hypothetical protein [Prochlorococcus marinus]	Other
3849	WP_011377022.1		hypothetical protein [Prochlorococcus marinus]	Other
3774	WP_032526972.1		hypothetical protein [Prochlorococcus marinus]	Other
3255	WP_032515368.1		hypothetical protein [Prochlorococcus marinus]	Other
2988	WP_100884041.1		hypothetical protein [Prochlorococcus marinus]	Other
4195	WP_012007208.1		hypothetical protein [Prochlorococcus marinus]	Other
3827	WP_032526969.1		hypothetical protein [Prochlorococcus marinus]	Other
2388	WP_011375940.1		hypothetical protein [Prochlorococcus marinus]	Other
1421	WP_011375941.1		hypothetical protein [Prochlorococcus marinus]	Other
2277	WP_011376215.1		hypothetical protein [Prochlorococcus marinus]	Other
3251	WP_011132884.1		hypothetical protein [Prochlorococcus marinus]	Other
3318	WP_032517511.1		hypothetical protein [Prochlorococcus marinus]	Other
3807	WP_025890984.1		hypothetical protein [Prochlorococcus marinus]	Other
3066	WP_075487624.1		hypothetical protein [Prochlorococcus marinus]	Other
1083	WP_032527348.1		hypothetical protein [Prochlorococcus marinus]	Other
4164	WP_036924589.1		hypothetical protein [Prochlorococcus marinus]	Other
3738	WP_032516890.1		hypothetical protein [Prochlorococcus marinus]	Other
2336	WP_032520383.1		hypothetical protein [Prochlorococcus marinus]	Other
2684	WP_011377057.1		hypothetical protein [Prochlorococcus marinus]	Other
4082	WP_033829866.1		hypothetical protein [Prochlorococcus marinus]	Other
3519	WP_011818665.1		hypothetical protein [Prochlorococcus marinus]	Other
2659	WP_032527023.1		hypothetical protein [Prochlorococcus marinus]	Other
3769	WP_011376253.1		hypothetical protein [Prochlorococcus marinus]	Other
4140	WP_032518362.1		hypothetical protein [Prochlorococcus marinus]	Other
2690	WP_011376719.1		hypothetical protein [Prochlorococcus marinus]	Other
2973	WP_011375930.1		hypothetical protein [Prochlorococcus marinus]	Other
2821	WP_011376701.1		hypothetical protein [Prochlorococcus marinus]	Other
4177	WP_036924236.1		hypothetical protein [Prochlorococcus marinus]	Other
2735	WP_032520412.1		hypothetical protein [Prochlorococcus marinus]	Other
133	WP_011376703.1		hypothetical protein [Prochlorococcus marinus]	Other
1961	WP_075438876.1		hypothetical protein [Prochlorococcus marinus]	Other
1028	WP_032526965.1		hypothetical protein [Prochlorococcus marinus]	Other
2015	WP_052044278.1		hypothetical protein [Prochlorococcus marinus]	Other
4132	WP_032527053.1		hypothetical protein [Prochlorococcus marinus]	Other
3189	WP_011376706.1		hypothetical protein [Prochlorococcus marinus]	Other
3062	WP_011863529.1		hypothetical protein [Prochlorococcus marinus]	Other
46	WP_011376698.1		hypothetical protein [Prochlorococcus marinus]	Other
406	WP_011376699.1		hypothetical protein [Prochlorococcus marinus]	Other
3192	WP_011376702.1		hypothetical protein [Prochlorococcus marinus]	Other
753	WP_075438699.1		hypothetical protein [Prochlorococcus marinus]	Other
3886	WP_011818849.1		hypothetical protein [Prochlorococcus marinus]	Other
3129	WP_011377060.1		hypothetical protein [Prochlorococcus marinus]	Other
4073	WP_072014685.1		hypothetical protein [Prochlorococcus marinus]	Other
2412	WP_032524212.1		hypothetical protein [Prochlorococcus marinus]	Other
2131	WP_011376694.1		hypothetical protein [Prochlorococcus marinus]	Other
2896	WP_032522469.1		hypothetical protein [Prochlorococcus marinus]	Other
3818	WP_002806347.1		hypothetical protein [Prochlorococcus marinus]	Other
3475	WP_012008290.1		hypothetical protein [Prochlorococcus marinus]	Other
1149	WP_032516307.1		hypothetical protein [Prochlorococcus marinus]	Other
4319	WP_032519201.1		hypothetical protein [Prochlorococcus marinus]	Other
3438	WP_032526951.1		hypothetical protein [Prochlorococcus marinus]	Other
3833	WP_032526954.1		hypothetical protein [Prochlorococcus marinus]	Other
3740	WP_049750650.1		hypothetical protein [Prochlorococcus marinus]	Other
3460	WP_032526983.1		hypothetical protein [Prochlorococcus marinus]	Other
1601	WP_075448160.1		hypothetical protein [Prochlorococcus marinus]	Other
3220	WP_011817883.1		hypothetical protein [Prochlorococcus marinus]	Other
3999	WP_032521545.1		hypothetical protein [Prochlorococcus marinus]	Other
3147	WP_032522467.1		hypothetical protein [Prochlorococcus marinus]	Other
856	WP_075487642.1		hypothetical protein [Prochlorococcus marinus]	Other
1882	WP_075438888.1		hypothetical protein [Prochlorococcus marinus]	Other
2926	WP_011819041.1		hypothetical protein [Prochlorococcus marinus]	Other
1929	WP_032521339.1		hypothetical protein [Prochlorococcus marinus]	Other
1575	WP_011817538.1		hypothetical protein [Prochlorococcus marinus]	Other
3967	WP_032522468.1		hypothetical protein [Prochlorococcus marinus]	Other
3904	WP_025959008.1		hypothetical protein [Prochlorococcus sp. HOT208_60m_808M21]	Other
3512	WP_079300183.1		hypothetical protein [Prochlorococcus sp. HOT208_60m_810B23]	Other
2960	WP_079337171.1		hypothetical protein [Prochlorococcus sp. HOT208_60m_810P02]	Other
2743	WP_079332344.1		hypothetical protein [Prochlorococcus sp. HOT208_60m_813B04]	Other
3659	WP_079342121.1		hypothetical protein [Prochlorococcus sp. HOT212_60m_824E10]	Other
4137	WP_025938178.1		hypothetical protein [Prochlorococcus sp. MIT 0604]	Other
4086	WP_042849610.1		hypothetical protein [Prochlorococcus sp. MIT 0604]	Other
3154	WP_042851070.1		hypothetical protein [Prochlorococcus sp. MIT 0604]	Other
824	WP_052044737.1		hypothetical protein [Prochlorococcus sp. MIT 0604]	Other
3581	WP_042850607.1		hypothetical protein [Prochlorococcus sp. MIT 0604]	Other
3749	WP_042850962.1		hypothetical protein [Prochlorococcus sp. MIT 0604]	Other
3678	WP_042850604.1		hypothetical protein [Prochlorococcus sp. MIT 0604]	Other
780	WP_009789105.1		hypothetical protein [Synechococcus sp. BL107]	Other
4762	ABM69930.1		Hypothetical protein A9601_06441 [Prochlorococcus marinus str. AS9601]	Other
4027	ABM70289.1		Hypothetical protein A9601_10051 [Prochlorococcus marinus str. AS9601]	Other
4252	ABM70908.1		Hypothetical protein A9601_16251 [Prochlorococcus marinus str. AS9601]	Other
4341	ABE10877.1		hypothetical protein ASNC2259_0035 [uncultured Prochlorococcus marinus clone ASNC2259]	Other
4023	AQL30928.1		hypothetical protein BSR22_06985 [Prochlorococcus sp. RS50]	Other
4967	KGF88574.1		hypothetical protein EU91_0508 [Prochlorococcus marinus str. GP2]	Other
4794	KGF88660.1		hypothetical protein EU91_0595 [Prochlorococcus marinus str. GP2]	Other
4383	KGF87760.1		hypothetical protein EU91_0793 [Prochlorococcus marinus str. GP2]	Other
4428	KGF86525.1		hypothetical protein EU91_1287 [Prochlorococcus marinus str. GP2]	Other
4865	KGF86593.1		hypothetical protein EU91_1355 [Prochlorococcus marinus str. GP2]	Other
3281	KGF85318.1		hypothetical protein EU91_1418 [Prochlorococcus marinus str. GP2]	Other
4714	KGF96658.1		hypothetical protein EU95_0543 [Prochlorococcus marinus str. MIT 9201]	Other
3859	KGF96383.1		hypothetical protein EU95_0764 [Prochlorococcus marinus str. MIT 9201]	Other
4157	KGF96112.1		hypothetical protein EU95_0907 [Prochlorococcus marinus str. MIT 9201]	Other
4214	KGF94680.1		hypothetical protein EU95_1897 [Prochlorococcus marinus str. MIT 9201]	Other
4280	KGF98807.1		hypothetical protein EU96_0115 [Prochlorococcus marinus str. MIT 9302]	Other
4181	KGF98887.1		hypothetical protein EU96_0195 [Prochlorococcus marinus str. MIT 9302]	Other
4288	KGF98627.1		hypothetical protein EU96_0590 [Prochlorococcus marinus str. MIT 9302]	Other
4199	KGF98242.1		hypothetical protein EU96_0699 [Prochlorococcus marinus str. MIT 9302]	Other
5003	KGF97283.1		hypothetical protein EU96_0994 [Prochlorococcus marinus str. MIT 9302]	Other
4394	KGF97629.1		hypothetical protein EU96_1343 [Prochlorococcus marinus str. MIT 9302]	Other
4760	KGF96766.1		hypothetical protein EU96_1402 [Prochlorococcus marinus str. MIT 9302]	Other
4491	KGF96770.1		hypothetical protein EU96_1406 [Prochlorococcus marinus str. MIT 9302]	Other
4706	KGF96781.1		hypothetical protein EU96_1417 [Prochlorococcus marinus str. MIT 9302]	Other
4272	KGF96791.1		hypothetical protein EU96_1427 [Prochlorococcus marinus str. MIT 9302]	Other
4733	KGF97060.1		hypothetical protein EU96_1701 [Prochlorococcus marinus str. MIT 9302]	Other
4291	KGF97072.1		hypothetical protein EU96_1713 [Prochlorococcus marinus str. MIT 9302]	Other
4928	KGF97077.1		hypothetical protein EU96_1718 [Prochlorococcus marinus str. MIT 9302]	Other
2764	KGF97081.1		hypothetical protein EU96_1722 [Prochlorococcus marinus str. MIT 9302]	Other
4560	KGF97090.1		hypothetical protein EU96_1731 [Prochlorococcus marinus str. MIT 9302]	Other
4973	KGF97092.1		hypothetical protein EU96_1733 [Prochlorococcus marinus str. MIT 9302]	Other
4527	KGF97115.1		hypothetical protein EU96_1756 [Prochlorococcus marinus str. MIT 9302]	Other
4969	KGF97126.1		hypothetical protein EU96_1767 [Prochlorococcus marinus str. MIT 9302]	Other
4585	KGF97131.1		hypothetical protein EU96_1772 [Prochlorococcus marinus str. MIT 9302]	Other
4838	KGF96394.1		hypothetical protein EU96_1919 [Prochlorococcus marinus str. MIT 9302]	Other
4323	KGF96404.1		hypothetical protein EU96_1929 [Prochlorococcus marinus str. MIT 9302]	Other
367	WP_032527619.1		hypothetical protein EU96_2051 [Prochlorococcus marinus str. MIT 9302]	Other
4516	KGG01350.1		hypothetical protein EU97_0394 [Prochlorococcus marinus str. MIT 9311]	Other
4488	KGF99922.1		hypothetical protein EU97_1056 [Prochlorococcus marinus str. MIT 9311]	Other
3329	KGF99722.1		hypothetical protein EU97_1209 [Prochlorococcus marinus str. MIT 9311]	Other
4178	KGF98991.1		hypothetical protein EU97_1549 [Prochlorococcus marinus str. MIT 9311]	Other
4663	KGF99185.1		hypothetical protein EU97_1743 [Prochlorococcus marinus str. MIT 9311]	Other
4024	KGG02426.1		hypothetical protein EU98_0366 [Prochlorococcus marinus str. MIT 9314]	Other
4382	KGG00477.1		hypothetical protein EU98_2009 [Prochlorococcus marinus str. MIT 9314]	Other
4129	KGG03496.1		hypothetical protein EU99_1081 [Prochlorococcus marinus str. MIT 9321]	Other
3335	KGG02639.1		hypothetical protein EU99_1601 [Prochlorococcus marinus str. MIT 9321]	Other
4497	KGG02772.1		hypothetical protein EU99_1734 [Prochlorococcus marinus str. MIT 9321]	Other
4465	KGG02782.1		hypothetical protein EU99_1744 [Prochlorococcus marinus str. MIT 9321]	Other
4968	KGG02982.1		hypothetical protein EU99_1944 [Prochlorococcus marinus str. MIT 9321]	Other
4333	KGG03000.1		hypothetical protein EU99_1962 [Prochlorococcus marinus str. MIT 9321]	Other
4384	KGG04449.1		hypothetical protein EV00_1479 [Prochlorococcus marinus str. MIT 9322]	Other
3623	KGG11015.1		hypothetical protein EV01_0054 [Prochlorococcus marinus str. MIT 9401]	Other
4397	KGG09609.1		hypothetical protein EV02_0195 [Prochlorococcus marinus str. SB]	Other
4220	KGG09934.1		hypothetical protein EV02_0526 [Prochlorococcus marinus str. SB]	Other
5032	KGG08994.1		hypothetical protein EV02_1672 [Prochlorococcus marinus str. SB]	Other
4521	KGG09165.1		hypothetical protein EV02_1844 [Prochlorococcus marinus str. SB]	Other
4767	AIQ94154.1		hypothetical protein EW14_0126 [Prochlorococcus sp. MIT 0604]	Other
3078	AIQ94443.1		hypothetical protein EW14_0420 [Prochlorococcus sp. MIT 0604]	Other
4982	AIQ94551.1		hypothetical protein EW14_0528 [Prochlorococcus sp. MIT 0604]	Other
4659	AIQ94953.1		hypothetical protein EW14_0934 [Prochlorococcus sp. MIT 0604]	Other
4391	AIQ95172.1		hypothetical protein EW14_1157 [Prochlorococcus sp. MIT 0604]	Other
4725	AIQ95175.1		hypothetical protein EW14_1160 [Prochlorococcus sp. MIT 0604]	Other
4892	AIQ95344.1		hypothetical protein EW14_1331 [Prochlorococcus sp. MIT 0604]	Other
4339	AIQ95546.1		hypothetical protein EW14_1536 [Prochlorococcus sp. MIT 0604]	Other
4601	AIQ95733.1		hypothetical protein EW14_1724 [Prochlorococcus sp. MIT 0604]	Other
4792	AIQ95740.1		hypothetical protein EW14_1731 [Prochlorococcus sp. MIT 0604]	Other
3949	AIQ95755.1		hypothetical protein EW14_1746 [Prochlorococcus sp. MIT 0604]	Other
1586	AIQ95774.1		hypothetical protein EW14_1765 [Prochlorococcus sp. MIT 0604]	Other
3761	ABE11374.1		hypothetical protein HOT0M-10G7_0026 [uncultured Prochlorococcus marinus clone HOT0M-10G7]	Other
4311	EEE40589.1		hypothetical protein P9202_1365 [Prochlorococcus marinus str. MIT 9202]	Other
4298	EEE40989.1		hypothetical protein P9202_1765 [Prochlorococcus marinus str. MIT 9202]	Other
4281	ABO17867.1		Hypothetical protein P9301_12441 [Prochlorococcus marinus str. MIT 9301]	Other
2962	ABB50207.1		hypothetical protein PMT9312_1148 [Prochlorococcus marinus str. MIT 9312]	Other
3981	ABS83157.1		Hypothetical protein PMT9312_1881 [Prochlorococcus marinus str. MIT 9312]	Other
4306	ABS83237.1		Hypothetical protein PMT9312_1969 [Prochlorococcus marinus str. MIT 9312]	Other
4190	WP_011863071.1		MULTISPECIES: hypothetical protein [Prochlorococcus]	Other
4148	WP_032515599.1		MULTISPECIES: hypothetical protein [Prochlorococcus]	Other
3631	WP_025893452.1		MULTISPECIES: hypothetical protein [Prochlorococcus]	Other
4017	WP_025890999.1		MULTISPECIES: hypothetical protein [Prochlorococcus]	Other
4130	WP_079298252.1		MULTISPECIES: hypothetical protein [Prochlorococcus]	Other
4150	WP_079294841.1		MULTISPECIES: hypothetical protein [Prochlorococcus]	Other
3576	WP_077141509.1		MULTISPECIES: hypothetical protein [Prochlorococcus]	Other
2386	WP_077142415.1		MULTISPECIES: hypothetical protein [Prochlorococcus]	Other

## Sheet: Table S3-5
Table S3-5. The genes gained on branch 4.
BPGA Cluster No.	Ref. sequence	Gene name	Product	Function category
2507	WP_011376568.1		hypothetical protein [Prochlorococcus marinus]	Enzymes with EC numbers
346	WP_032527075.1		hypothetical protein [Prochlorococcus marinus]	Enzymes with EC numbers
3264	WP_011377046.1		hypothetical protein [Prochlorococcus marinus]	Function unknown
716	WP_052044249.1		tetratricopeptide repeat protein [Prochlorococcus marinus]	Protein kinases
43	WP_032526633.1		tetratricopeptide repeat protein [Prochlorococcus marinus]	Protein kinases
1821	OUL43552.1		hypothetical protein B0W81_03360 [Prochlorococcus sp. HOT_208_60]	Protein kinases
1256	WP_011376718.1	nmrA	NmrA/HSCARG family protein [Prochlorococcus marinus]	Other
2495	KGF97133.1		putative Trypsin [Prochlorococcus marinus str. MIT 9302]	Other
4430				Other
3956	WP_032527334.1		hypothetical protein [Prochlorococcus marinus]	Other
2707	WP_011377047.1		hypothetical protein [Prochlorococcus marinus]	Other
4121	WP_011376709.1		hypothetical protein [Prochlorococcus marinus]	Other
825	WP_032527074.1		hypothetical protein [Prochlorococcus marinus]	Other
2442	WP_032527076.1		hypothetical protein [Prochlorococcus marinus]	Other
3176	WP_032526632.1		hypothetical protein [Prochlorococcus marinus]	Other
3543	WP_032527073.1		hypothetical protein [Prochlorococcus marinus]	Other
2666	WP_032526617.1		hypothetical protein [Prochlorococcus marinus]	Other
3975	KGF98655.1		hypothetical protein EU96_0292 [Prochlorococcus marinus str. MIT 9302]	Other
4349	KGG01622.1		hypothetical protein EU97_0329 [Prochlorococcus marinus str. MIT 9311]	Other
4874	KGG01631.1		hypothetical protein EU97_0338 [Prochlorococcus marinus str. MIT 9311]	Other
4844	KGF98922.1		hypothetical protein EU97_1479 [Prochlorococcus marinus str. MIT 9311]	Other
4582	ABS83183.1		Hypothetical protein PMT9312_1909 [Prochlorococcus marinus str. MIT 9312]	Other
4592	ABS83179.1		Conserved hypothetical protein [Prochlorococcus marinus str. MIT 9312]	Other

## Sheet: Table S3-6
Table S3-6. The genes lost on branch 4.
BPGA Cluster No.	Ref. sequence	Gene name	Product	Function category
1297	WP_032513012.1	rfbG	CDP-glucose 4,6-dehydratase [Prochlorococcus marinus]	Amino sugar and nucleotide sugar metabolism
1348	KGG00336.1		dTDP-glucose 4,6-dehydratase [Prochlorococcus marinus str. MIT 9314]	Amino sugar and nucleotide sugar metabolism
1008	KGF91978.1		putative CDP-4-keto-6-deoxy-D-glucose-3-dehydrase [Prochlorococcus marinus str. MIT 9107]	Amino sugar and nucleotide sugar metabolism
1649	WP_011863332.1		SDR family oxidoreductase [Prochlorococcus marinus]	Amino sugar and nucleotide sugar metabolism
1531	WP_052045522.1		undecaprenyl/decaprenyl-phosphate alpha-N-acetylglucosaminyl 1-phosphate transferase [Prochlorococcus marinus]	Arabinogalactan biosynthesis - Mycobacterium
662	WP_052045047.1		exopolysaccharide biosynthesis polyprenyl glycosylphosphotransferase [Prochlorococcus marinus]	Biofilm formation - Vibrio cholerae
455	WP_032513374.1	betA	GMC family oxidoreductase [Prochlorococcus marinus]	Butanoate metabolism
2051	WP_011863374.1		5'-methylthioadenosine/adenosylhomocysteine nucleosidase [Prochlorococcus marinus]	Cysteine and methionine metabolism
4076	WP_079331758.1	alpA	AlpA family phage regulatory protein [Prochlorococcus sp. HOT208_60m_813I02]	DNA replication and repair
518	WP_032519564.1	phrB	deoxyribodipyrimidine photo-lyase [Prochlorococcus marinus]	DNA replication and repair
3510	WP_011294871.1		hypothetical protein [Prochlorococcus marinus]	DNA replication and repair
48	WP_032522439.1		type I restriction endonuclease subunit R [Prochlorococcus marinus]	DNA replication and repair
341	KGF90869.1		Type I restriction-modification system [Prochlorococcus marinus str. MIT 9107]	DNA replication and repair
3119	KGF90551.1		nuclease [Prochlorococcus marinus str. MIT 9107]	DNA replication and repair
2792	KGF93910.1		hypothetical protein EU94_1105 [Prochlorococcus marinus str. MIT 9123]	DNA replication and repair
2395	WP_032514013.1		helix-hairpin-helix domain-containing protein [Prochlorococcus marinus]	DNA replication and repair
2357	WP_032513056.1		class I SAM-dependent methyltransferase [Prochlorococcus marinus]	Enzymes with EC numbers
1006	WP_032523573.1		glycosyltransferase [Prochlorococcus marinus]	Enzymes with EC numbers
2402	WP_032523540.1		M48 family metallopeptidase [Prochlorococcus marinus]	Enzymes with EC numbers
1375	KGG00319.1	rfaB	hypothetical protein EU98_1851 [Prochlorococcus marinus str. MIT 9314]	Enzymes with EC numbers
2203	WP_032521857.1		3-oxoacyl-ACP reductase [Prochlorococcus marinus]	Fatty acid biosynthesis
1094	WP_052045519.1		radical SAM protein [Prochlorococcus marinus]	Folate biosynthesis
567	WP_043694290.1		mannose-1-phosphate guanylyltransferase/mannose-6-phosphate isomerase [Synechococcus sp. KORDI-49]	Fructose and mannose metabolism
1651	WP_032513013.1		NAD-dependent epimerase/dehydratase family protein [Prochlorococcus marinus]	Fructose and mannose metabolism
1451	WP_032512989.1		NAD-dependent epimerase/dehydratase family protein [Prochlorococcus marinus]	Galactose metabolism
1712	WP_032513007.1		NAD-dependent epimerase/dehydratase [Prochlorococcus marinus]	Galactose metabolism
2609	KGG03981.1	dedA	hypothetical protein EU99_0909 [Prochlorococcus marinus str. MIT 9321]	General function prediction only
2771	WP_032517498.1		hypothetical protein [Prochlorococcus marinus]	Glycerophospholipid metabolism
2728	WP_032516463.1		hypothetical protein [Prochlorococcus marinus]	Glycolysis / Gluconeogenesis
2883	WP_032513019.1		hypothetical protein [Prochlorococcus marinus]	Glycolysis / Gluconeogenesis
2059	WP_052045523.1		glycosyltransferase [Prochlorococcus marinus]	Glycosyltransferases
1933	WP_032512988.1	wcaA	glycosyltransferase [Prochlorococcus marinus]	Glycosyltransferases
1169	WP_032513006.1		glycosyltransferase [Prochlorococcus marinus]	Glycosyltransferases
1537	WP_032516474.1		hypothetical protein [Prochlorococcus marinus]	Lipopolysaccharide biosynthesi
2811	WP_032513003.1		SIS domain-containing protein [Prochlorococcus marinus]	Lipopolysaccharide biosynthesis
2262	WP_032513002.1		NTP transferase domain-containing protein [Prochlorococcus marinus]	Lipopolysaccharide biosynthesis
2927	WP_052045049.1		HAD-IIIA family hydrolase [Prochlorococcus marinus]	Lipopolysaccharide biosynthesis
979	WP_032516477.1		FAD-dependent oxidoreductase [Prochlorococcus marinus]	Lysine degradation
2881	WP_012007713.1	hemG	menaquinone-dependent protoporphyrinogen IX dehydrogenase [Prochlorococcus marinus]	Metabolism of cofactors and vitamins
1415	WP_032516446.1		glycosyltransferase family 2 protein [Prochlorococcus marinus]	N-Glycan biosynthesis
1379	WP_032512977.1		hypothetical protein [Prochlorococcus marinus]	N-Glycan biosynthesis
957	WP_032513020.1		aminotransferase class I/II-fold pyridoxal phosphate-dependent enzyme [Prochlorococcus marinus]	Nitrogen metabolism
2844	WP_002806053.1		nitroreductase family protein [Prochlorococcus marinus]	Nitrogen metabolism
3893	WP_002808361.1	Nif11	Nif11-like leader peptide family natural product precursor [Prochlorococcus marinus]	Nitrogen metabolism
1763	WP_052045046.1	rfbD	dTDP-4-dehydrorhamnose reductase [Prochlorococcus marinus]	O-Antigen nucleotide sugar biosynthesis
2763	WP_100883921.1	rfbC	dTDP-4-dehydrorhamnose 3,5-epimerase [Prochlorococcus marinus]	O-Antigen nucleotide sugar biosynthesis
1700	WP_032513377.1		cytochrome c oxidase subunit II [Prochlorococcus marinus]	Oxidative phosphorylation
2750	WP_012008309.1		heme-copper oxidase subunit III [Prochlorococcus marinus]	Oxidative phosphorylation
4483	WP_032518154.1	hli	high light inducible protein [Prochlorococcus marinus]	Photosynthesis and light-protected
4904	WP_011818671.1		MULTISPECIES: high light inducible protein [Prochlorococcus]	Photosynthesis and light-protected
370	WP_032513014.1		ABC transporter ATP-binding protein/permease [Prochlorococcus marinus]	Transporters
702	WP_052045526.1		O-antigen ligase family protein [Prochlorococcus marinus]	Transporters
776	WP_032512978.1		oligosaccharide flippase family protein [Prochlorococcus marinus]	Transporters
1227	WP_032512998.1		polysaccharide biosynthesis/export family protein [Prochlorococcus marinus]	Two-component system
4708	ABV50546.1		Conserved hypothetical protein [Prochlorococcus marinus str. MIT 9215]	Other
415	WP_032517648.1		serine protease [Prochlorococcus marinus]	Other
1756	WP_041484435.1		sulfotransferase [Prochlorococcus marinus]	Other
2904	WP_032513380.1		DUF2231 domain-containing protein [Prochlorococcus marinus]	Other
2497	WP_002807142.1		DUF2231 domain-containing protein [Prochlorococcus marinus]	Other
3364	WP_032521882.1		DUF2834 domain-containing protein [Prochlorococcus marinus]	Other
3166	WP_012008315.1		DUF2862 domain-containing protein [Prochlorococcus marinus]	Other
1286	WP_012007756.1		DUF2996 domain-containing protein [Prochlorococcus marinus]	Other
4122				Other
3593	WP_032516753.1		hypothetical protein [Prochlorococcus marinus]	Other
3751	WP_075536899.1		hypothetical protein [Prochlorococcus marinus]	Other
4165	WP_075449099.1		hypothetical protein [Prochlorococcus marinus]	Other
3940	WP_032522111.1		hypothetical protein [Prochlorococcus marinus]	Other
3697	WP_011818667.1		hypothetical protein [Prochlorococcus marinus]	Other
3689	WP_072013478.1		hypothetical protein [Prochlorococcus marinus]	Other
3715	WP_032518648.1		hypothetical protein [Prochlorococcus marinus]	Other
3541	WP_011818669.1		hypothetical protein [Prochlorococcus marinus]	Other
3758	WP_075487629.1		hypothetical protein [Prochlorococcus marinus]	Other
3169	WP_032518152.1		hypothetical protein [Prochlorococcus marinus]	Other
3986	WP_032516895.1		hypothetical protein [Prochlorococcus marinus]	Other
3637	WP_032522449.1		hypothetical protein [Prochlorococcus marinus]	Other
3330	WP_012007155.1		hypothetical protein [Prochlorococcus marinus]	Other
3472	WP_012008295.1		hypothetical protein [Prochlorococcus marinus]	Other
922	WP_032514795.1		hypothetical protein [Prochlorococcus marinus]	Other
2241	WP_032517646.1		hypothetical protein [Prochlorococcus marinus]	Other
4142	WP_032513368.1		hypothetical protein [Prochlorococcus marinus]	Other
4143	WP_032513369.1		hypothetical protein [Prochlorococcus marinus]	Other
3198	WP_052045055.1		hypothetical protein [Prochlorococcus marinus]	Other
2850	WP_032523409.1		hypothetical protein [Prochlorococcus marinus]	Other
1360	WP_032523363.1		hypothetical protein [Prochlorococcus marinus]	Other
3867	WP_032513706.1		hypothetical protein [Prochlorococcus marinus]	Other
4815	WP_032522460.1		hypothetical protein [Prochlorococcus marinus]	Other
3917	WP_002808342.1		hypothetical protein [Prochlorococcus marinus]	Other
3954	WP_002805876.1		hypothetical protein [Prochlorococcus marinus]	Other
4115	WP_032512843.1		hypothetical protein [Prochlorococcus marinus]	Other
3608	WP_032514099.1		hypothetical protein [Prochlorococcus marinus]	Other
4064	WP_032514065.1		hypothetical protein [Prochlorococcus marinus]	Other
807	WP_032513041.1		hypothetical protein [Prochlorococcus marinus]	Other
3594	WP_032514104.1		hypothetical protein [Prochlorococcus marinus]	Other
3529	WP_002806920.1		hypothetical protein [Prochlorococcus marinus]	Other
4138	WP_012008312.1		hypothetical protein [Prochlorococcus marinus]	Other
4016	WP_012008316.1		hypothetical protein [Prochlorococcus marinus]	Other
3513	WP_012006841.1		hypothetical protein [Prochlorococcus marinus]	Other
1590	WP_032516494.1		hypothetical protein [Prochlorococcus marinus]	Other
2432	WP_032516492.1		hypothetical protein [Prochlorococcus marinus]	Other
1425	WP_032516479.1		hypothetical protein [Prochlorococcus marinus]	Other
1182	WP_032516465.1		hypothetical protein [Prochlorococcus marinus]	Other
1760	WP_032512828.1		hypothetical protein [Prochlorococcus marinus]	Other
2238	WP_032513385.1		hypothetical protein [Prochlorococcus marinus]	Other
2405	WP_032513699.1		hypothetical protein [Prochlorococcus marinus]	Other
544	WP_032513053.1		hypothetical protein [Prochlorococcus marinus]	Other
3811	WP_032513553.1		hypothetical protein [Prochlorococcus marinus]	Other
352	WP_032512997.1		hypothetical protein [Prochlorococcus marinus]	Other
601	WP_032513009.1		hypothetical protein [Prochlorococcus marinus]	Other
1920	WP_032513701.1		hypothetical protein [Prochlorococcus marinus]	Other
2561	WP_032512980.1		hypothetical protein [Prochlorococcus marinus]	Other
1897	WP_032512990.1		hypothetical protein [Prochlorococcus marinus]	Other
1268	WP_080726895.1		hypothetical protein [Prochlorococcus marinus]	Other
3590	WP_032522443.1		hypothetical protein [Prochlorococcus marinus]	Other
3905	WP_002807772.1		hypothetical protein [Prochlorococcus marinus]	Other
3244	WP_032523408.1		hypothetical protein [Prochlorococcus marinus]	Other
4378	ABM69697.1		Hypothetical protein A9601_04091 [Prochlorococcus marinus str. AS9601]	Other
4415	ABM70522.1		Hypothetical protein A9601_12381 [Prochlorococcus marinus str. AS9601]	Other
4964	ABM70554.1		Hypothetical protein A9601_12701 [Prochlorococcus marinus str. AS9601]	Other
3810	KGF87865.1		hypothetical protein EU91_0899 [Prochlorococcus marinus str. GP2]	Other
4936	KGF91840.1		hypothetical protein EU92_0138 [Prochlorococcus marinus str. MIT 9107]	Other
4222	KGF91904.1		hypothetical protein EU92_0202 [Prochlorococcus marinus str. MIT 9107]	Other
2478	KGF90852.1		hypothetical protein EU92_0667 [Prochlorococcus marinus str. MIT 9107]	Other
4020	KGF90938.1		hypothetical protein EU92_0755 [Prochlorococcus marinus str. MIT 9107]	Other
4265	KGF90550.1		hypothetical protein EU92_0921 [Prochlorococcus marinus str. MIT 9107]	Other
4416	KGF90222.1		hypothetical protein EU92_1175 [Prochlorococcus marinus str. MIT 9107]	Other
4793	KGF89846.1		hypothetical protein EU92_1637 [Prochlorococcus marinus str. MIT 9107]	Other
3835	KGF89179.1		hypothetical protein EU92_1734 [Prochlorococcus marinus str. MIT 9107]	Other
4627	KGF93161.1		hypothetical protein EU93_0337 [Prochlorococcus marinus str. MIT 9116]	Other
4403	KGF92306.1		hypothetical protein EU93_0570 [Prochlorococcus marinus str. MIT 9116]	Other
2961	KGF94445.1		hypothetical protein EU94_0595 [Prochlorococcus marinus str. MIT 9123]	Other
4459	KGF93578.1		hypothetical protein EU94_1213 [Prochlorococcus marinus str. MIT 9123]	Other
4367	KGF96405.1		hypothetical protein EU95_0641 [Prochlorococcus marinus str. MIT 9201]	Other
4269	KGF95627.1		hypothetical protein EU95_1320 [Prochlorococcus marinus str. MIT 9201]	Other
4484	KGF95636.1		hypothetical protein EU95_1329 [Prochlorococcus marinus str. MIT 9201]	Other
4224	KGF95647.1		hypothetical protein EU95_1340 [Prochlorococcus marinus str. MIT 9201]	Other
3872	KGG02376.1		hypothetical protein EU98_0316 [Prochlorococcus marinus str. MIT 9314]	Other
4923	KGG00162.1		hypothetical protein EU98_1693 [Prochlorococcus marinus str. MIT 9314]	Other
4913	KGG03957.1		hypothetical protein EU99_0884 [Prochlorococcus marinus str. MIT 9321]	Other
4352	KGG03971.1		hypothetical protein EU99_0899 [Prochlorococcus marinus str. MIT 9321]	Other
3193	KGG03972.1		hypothetical protein EU99_0900 [Prochlorococcus marinus str. MIT 9321]	Other
4372	KGG02644.1		hypothetical protein EU99_1606 [Prochlorococcus marinus str. MIT 9321]	Other
4464	KGG02679.1		hypothetical protein EU99_1641 [Prochlorococcus marinus str. MIT 9321]	Other
4481	AIQ94695.1		hypothetical protein EW14_0674 [Prochlorococcus sp. MIT 0604]	Other
3746	EEE40903.1		hypothetical protein P9202_1679 [Prochlorococcus marinus str. MIT 9202]	Other
4574	EEE39672.1		hypothetical protein P9202_445 [Prochlorococcus marinus str. MIT 9202]	Other
4395	EEE40092.1		hypothetical protein P9202_867 [Prochlorococcus marinus str. MIT 9202]	Other
3566	ABV50033.1		Hypothetical protein P9215_04171 [Prochlorococcus marinus str. MIT 9215]	Other

## Sheet: Table S3-7
Table S3-7. The genes gained on branch 5.
BPGA Cluster No.	Ref. sequence	Gene name	Product	Function category
2474	WP_045158387.1	pseF	pseudaminic acid cytidylyltransferase [Pseudomonas stutzeri]	Amino sugar and nucleotide sugar metabolism
1353	WP_100374041.1	pseI	pseudaminic acid synthase [Bacillus sp. FJAT-45037]	Amino sugar and nucleotide sugar metabolism
794	OUU22487.1		pyridoxal-5'-phosphate-dependent protein [Candidatus Endolissoclinum sp. TMED37]	Amino sugar and nucleotide sugar metabolism
984	WP_038547580.1	pseC	UDP-4-amino-4,6-dideoxy-N-acetyl-beta-L-altrosamine transaminase [Synechococcus sp. KORDI-100]	Cysteine and methionine metabolism
1699	WP_012007952.1	dprA	DNA-processing protein DprA [Prochlorococcus marinus]	DNA replication and repair
791	KGG05661.1		hypothetical protein EV00_1295 [Prochlorococcus marinus str. MIT 9322]	DNA replication and repair
2195	OGT89666.1		hypothetical protein A2514_14830 [Gammaproteobacteria bacterium RIFOXYD12_FULL_61_37]	Enzymes with EC numbers
2734	OGL42942.1		hypothetical protein A2W05_10550 [Candidatus Schekmanbacteria bacterium RBG_16_38_10]	Enzymes with EC numbers
1585	OUU22497.1		hypothetical protein CBB97_15095 [Candidatus Endolissoclinum sp. TMED37]	Fructose and mannose metabolism
1477	WP_012008076.1	galE	UDP-glucose 4-epimerase GalE [Prochlorococcus marinus]	Galactose metabolism
1116	OGT89664.1		hypothetical protein A2514_14820 [Gammaproteobacteria bacterium RIFOXYD12_FULL_61_37]	Glycosyltransferases
1174	WP_069958289.1		glycosyltransferase family 4 protein [Magnetovibrio blakemorei]	Lipoarabinomannan (LAM) biosynthesis
3160	ABE10731.1		conserved hypothetical protein [uncultured Prochlorococcus marinus clone ASNC1092]	Quorum sensing
2966	OUX56513.1		hypothetical protein CBE49_05915 [Rickettsiales bacterium TMED289]	Ribosome biogenesis
1180	OUU22498.1		hypothetical protein CBB97_15100 [Candidatus Endolissoclinum sp. TMED37]	Starch and sucrose metabolism
277	OGT89681.1		hypothetical protein A2514_14905 [Gammaproteobacteria bacterium RIFOXYD12_FULL_61_37]	Structural proteins
1455	OUL43284.1		hypothetical protein B0W81_04685 [Prochlorococcus sp. HOT_208_60]	Structural proteins
2150	KZB70938.1		hypothetical protein AUQ43_08810 [Thalassospira sp. MCCC 1A01148]	Transcription factors
3487	WP_012007966.1		AIR synthase [Prochlorococcus marinus]	Transfer RNA biogenesis
682	WP_079323097.1		carbohydrate porin [Prochlorococcus sp. HOT208_60m_813G15]	Transporters
3097	KGG02001.1		putative Villin headpiece domain [Prochlorococcus marinus str. MIT 9311]	Other
4573				Other
4679				Other
3960				Other
4942				Other
3763				Other
3115				Other
3836	WP_032515362.1		hypothetical protein [Prochlorococcus marinus]	Other
3272	WP_032524352.1		hypothetical protein [Prochlorococcus marinus]	Other
2572	WP_011376841.1		hypothetical protein [Prochlorococcus marinus]	Other
881	WP_041484392.1		hypothetical protein [Prochlorococcus marinus]	Other
689	WP_012008073.1		hypothetical protein [Prochlorococcus marinus]	Other
3878	WP_079331985.1		hypothetical protein [Prochlorococcus sp. HOT208_60m_813B04]	Other
1294	OGT89671.1		hypothetical protein A2514_14855 [Gammaproteobacteria bacterium RIFOXYD12_FULL_61_37]	Other
5065	ABM69648.1		Hypothetical protein A9601_03601 [Prochlorococcus marinus str. AS9601]	Other
1653	OUT55478.1		hypothetical protein CBB72_08425 [Muricauda sp. TMED12]	Other
4188	KGF96179.1		hypothetical protein EU95_0974 [Prochlorococcus marinus str. MIT 9201]	Other
4409	KGF94753.1		hypothetical protein EU95_1971 [Prochlorococcus marinus str. MIT 9201]	Other
4558	KGG01760.1		hypothetical protein EU98_0787 [Prochlorococcus marinus str. MIT 9314]	Other
4171	KGG04252.1		hypothetical protein EU99_0602 [Prochlorococcus marinus str. MIT 9321]	Other
4520	KGG09831.1		hypothetical protein EV02_0420 [Prochlorococcus marinus str. SB]	Other
3988	ABV50885.1		Hypothetical protein P9215_12701 [Prochlorococcus marinus str. MIT 9215]	Other

## Sheet: Table S3-8
Table S3-8. The genes lost on branch 5.
BPGA Cluster No.	Ref. sequence	Gene name	Product	Function category
2868	WP_080737469.1	pyrE	orotate phosphoribosyltransferase [Prochlorococcus marinus]	Pyrimidine metabolism
2989	WP_032512837.1		hypothetical protein [Prochlorococcus marinus]	Other
1785	WP_011375929.1		hypothetical protein [Prochlorococcus marinus]	Other
4081	KGG00832.1		hypothetical protein EU97_0801 [Prochlorococcus marinus str. MIT 9311]	Other
3764	ABB49717.1		hypothetical protein PMT9312_1811 [Prochlorococcus marinus str. MIT 9312]	Other

## Sheet: Table S3-9
Table S3-9. The genes gained on branch 6.
BPGA Cluster No.	Ref. sequence	Gene name	Product	Function category
1913	KGF86542.1		hypothetical protein EU91_1304 [Prochlorococcus marinus str. GP2]	Chaperones and folding catalysts
2188	WP_012008137.1		5'-methylthioadenosine/adenosylhomocysteine nucleosidase [Prochlorococcus marinus]	Cysteine and methionine metabolism
1019	WP_010316358.1	degT/dnrJ/eryC1/strS	DegT/DnrJ/EryC1/StrS aminotransferase family protein [Synechococcus sp. CB0205]	Cysteine and methionine metabolism
1830	WP_079332432.1	dcm	DNA (cytosine-5-)-methyltransferase [Prochlorococcus sp. HOT208_60m_813B04]	Cysteine and methionine metabolism
735	WP_042850804.1		AAA family ATPase [Prochlorococcus sp. MIT 0604]	DNA replication and repair
2725	WP_089969321.1		sugar transferase [Lachnospiraceae bacterium KH1T2]	Enzymes with EC numbers
4920	WP_011377173.1	rpmJ	MULTISPECIES: 50S ribosomal protein L36 [Prochlorococcus]	Ribosome
219	WP_052046864.1		hypothetical protein [Prochlorococcus marinus]	Secretion system
1043	WP_080724870.1	hlyD	HlyD family efflux transporter periplasmic adaptor subunit [Prochlorococcus marinus]	Structural proteins
54	WP_052041289.1		peptidase domain-containing ABC transporter [Prochlorococcus marinus]	Transporters
850	KGF85476.1		porin-like [Prochlorococcus marinus str. GP2]	Transporters
4344	EEE39250.1		conserved hypothetical protein [Prochlorococcus marinus str. MIT 9202]	Other
1977	WP_080986533.1		glycoprotein [Prochlorococcus marinus]	Other
4813				Other
4548				Other
5044				Other
4259				Other
3274	KGF85316.1		putative Ribosomal protein S14p/S29e [Prochlorococcus marinus str. GP2]	Other
3767	WP_032516582.1		DUF1651 domain-containing protein [Prochlorococcus marinus]	Other
3530	WP_050496413.1		hypothetical protein [Prochlorococcus marinus]	Other
3684	WP_050496595.1		hypothetical protein [Prochlorococcus marinus]	Other
3680	WP_032524806.1		hypothetical protein [Prochlorococcus marinus]	Other
790	WP_032518278.1		hypothetical protein [Prochlorococcus marinus]	Other
3473	WP_032524845.1		hypothetical protein [Prochlorococcus marinus]	Other
4003	WP_032522468.1		hypothetical protein [Prochlorococcus marinus]	Other
1579	WP_042850803.1		hypothetical protein [Prochlorococcus sp. MIT 0604]	Other
4325	KGF89062.1		hypothetical protein EU91_0008 [Prochlorococcus marinus str. GP2]	Other
4456	KGF88263.1		hypothetical protein EU91_0194 [Prochlorococcus marinus str. GP2]	Other
4736	KGF88338.1		hypothetical protein EU91_0269 [Prochlorococcus marinus str. GP2]	Other
4448	KGF87462.1		hypothetical protein EU91_1192 [Prochlorococcus marinus str. GP2]	Other
3863	KGF86524.1		hypothetical protein EU91_1286 [Prochlorococcus marinus str. GP2]	Other
4450	KGF85483.1		hypothetical protein EU91_1585 [Prochlorococcus marinus str. GP2]	Other
4498	KGF97815.1		hypothetical protein EU95_0283 [Prochlorococcus marinus str. MIT 9201]	Other
4453	KGF96503.1		hypothetical protein EU95_0388 [Prochlorococcus marinus str. MIT 9201]	Other
5056	KGF99034.1		hypothetical protein EU97_1592 [Prochlorococcus marinus str. MIT 9311]	Other
4501	KGG02487.1		hypothetical protein EU98_0427 [Prochlorococcus marinus str. MIT 9314]	Other
4496	KGG02055.1		hypothetical protein EU98_0644 [Prochlorococcus marinus str. MIT 9314]	Other
4905	KGG01862.1		hypothetical protein EU98_0890 [Prochlorococcus marinus str. MIT 9314]	Other
4724	KGG00228.1		hypothetical protein EU98_1760 [Prochlorococcus marinus str. MIT 9314]	Other
4676	KGG03015.1		hypothetical protein EU99_1977 [Prochlorococcus marinus str. MIT 9321]	Other
4965	KGG08126.1		hypothetical protein EV02_0794 [Prochlorococcus marinus str. SB]	Other
4961	KGG08207.1		hypothetical protein EV02_0875 [Prochlorococcus marinus str. SB]	Other
4528	AIQ95320.1		hypothetical protein EW14_1307 [Prochlorococcus sp. MIT 0604]	Other
4900	EEE40076.1		hypothetical protein P9202_851 [Prochlorococcus marinus str. MIT 9202]	Other
4226	ABO17131.1		Hypothetical protein P9301_05081 [Prochlorococcus marinus str. MIT 9301]	Other
4149	ABS83113.1		Hypothetical protein PMT9312_1837 [Prochlorococcus marinus str. MIT 9312]	Other
4080	WP_025924861.1		MULTISPECIES: hypothetical protein [Prochlorococcus]	Other

## Sheet: Table S3-10
Table S3-10. The genes lost on branch 6.
BPGA Cluster No.	Ref. sequence	Gene name	Product	Function category
2791	WP_032527045.1		RNA-binding protein [Prochlorococcus marinus]	mRNA surveillance pathway
3441	KGF96397.1		hypothetical protein EU96_1922 [Prochlorococcus marinus str. MIT 9302]	RNA transport
2702	WP_052044265.1		prepilin-type N-terminal cleavage/methylation domain-containing protein [Prochlorococcus marinus]	Two-component system
4479	WP_032527101.1		type II secretion system GspH family protein [Prochlorococcus marinus]	Other
3440				Other
4164	WP_011820530.1		DUF1330 domain-containing protein [Prochlorococcus marinus]	Other
3189	WP_036924589.1		hypothetical protein [Prochlorococcus marinus]	Other
3740	WP_011376706.1		hypothetical protein [Prochlorococcus marinus]	Other
3460	WP_049750650.1		hypothetical protein [Prochlorococcus marinus]	Other
856	WP_032526983.1		hypothetical protein [Prochlorococcus marinus]	Other
4969	WP_075487642.1		hypothetical protein [Prochlorococcus marinus]	Other
3336	KGF97126.1		hypothetical protein EU96_1767 [Prochlorococcus marinus str. MIT 9302]	Other

[truncated: 16 more sheets: Table S3-11, Table S3-12, Table S3-13, Table S3-14, Table S3-15, Table S3-16, Table S3-17, Table S3-18, Table S3-19, Table S3-20, Table S3-21, Table S3-22, Table S3-23, Table S3-24, Table S3-25, Table S3-26]
