# Supplementary material for: Diverse Subclade Differentiation Attributed to the Ubiquity of Prochlorococcus High-Light-Adapted Clade II
Source: mBio. 2022 Mar 14;13(2):e03027-21. doi: 10.1128/mbio.03027-21 (PMC9040837; doi:10.1128/mbio.03027-21)
Supplement: TABLE S4 [file mbio.03027-21-st004.xlsx]

## Sheet: Table S4-1
Table S4-1. Statistics table for univariate linear regression models
	HL1	scXMU1401	scXMU1405	scCUG1415	scXMU1419	scMIT9202	scMIT9123	scMIT9312	scMIT9321	HL1	scXMU1401	scXMU1405	scCUG1415	scXMU1419	scMIT9202	scMIT9123	scMIT9312	scMIT9321	HL1	scXMU1401	scXMU1405	scCUG1415	scXMU1419	scMIT9202	scMIT9123	scMIT9312	scMIT9321	HL1	scXMU1401	scXMU1405	scCUG1415	scXMU1419	scMIT9202	scMIT9123	scMIT9312	scMIT9321	HL1	scXMU1401	scXMU1405	scCUG1415	scXMU1419	scMIT9202	scMIT9123	scMIT9312	scMIT9321	HL1	scXMU1401	scXMU1405	scCUG1415
	(1)	(2)	(3)	(4)	(5)	(6)	(7)	(8)	(9)	(10)	(11)	(12)	(13)	(14)	(15)	(16)	(17)	(18)	(19)	(20)	(21)	(22)	(23)	(24)	(25)	(26)	(27)	(28)	(29)	(30)	(31)	(32)	(33)	(34)	(35)	(36)	(37)	(38)	(39)	(40)	(41)	(42)	(43)	(44)	(45)	(46)	(47)	(48)	(49)
Lat	0.02655***	0.001	0.0002	0.001	0.0003	-0.001	-0.002*	0.002	-0.0001
	(0.00327)	(0.003)	(0.0003)	(0.002)	(0.0003)	(0.001)	(0.001)	(0.001)	(0.0002)
Depth										0.00067	-0.001	-0.00004	0.0004	0.00004	-0.00004	0.0002	0.0004	-0.00003
										(0.00154)	(0.001)	(0.0001)	(0.0004)	(0.0001)	(0.0002)	(0.0003)	(0.0003)	(0.0001)
Temperature																			-0.08805***	0.033***	0.003***	-0.021***	0.003***	0.0001	-0.006	-0.015***	0.003***
																			(0.00718)	(0.008)	(0.001)	(0.007)	(0.001)	(0.004)	(0.005)	(0.006)	(0.001)
PO4																												-0.07121	-0.117*	-0.023*	0.116	-0.022*	0.004	0.049	0.033	-0.008
																												(0.15322)	(0.071)	(0.013)	(0.100)	(0.011)	(0.021)	(0.030)	(0.031)	(0.005)
NO2/NO3																																					-0.00322	-0.010*	-0.001	0.009	-0.001	-0.0003	0.003	0.003	-0.001
																																					(0.01169)	(0.005)	(0.001)	(0.008)	(0.001)	(0.001)	(0.002)	(0.002)	(0.0004)
PAR																																														-0.01270***	0.002	0.0002	-0.002*
																																														(0.00357)	(0.002)	(0.0002)	(0.001)
Constant	-0.18207**	0.386***	0.038***	0.082**	0.034***	0.115***	0.079***	0.052**	0.022***	0.41413***	0.437***	0.042***	0.081***	0.038***	0.094***	0.034**	0.076***	0.022***	2.41279***	-0.414**	-0.044**	0.612***	-0.032	0.091	0.198	0.471***	-0.042***	0.45341***	0.439***	0.048***	0.059**	0.045***	0.092***	0.026*	0.077***	0.024***	0.44048***	0.426***	0.044***	0.073***	0.042***	0.094***	0.034***	0.080***	0.022***	0.64634***	0.356***	0.037***	0.139***
	(0.08624)	(0.060)	(0.007)	(0.035)	(0.006)	(0.016)	(0.024)	(0.025)	(0.005)	(0.07363)	(0.036)	(0.004)	(0.021)	(0.004)	(0.010)	(0.015)	(0.015)	(0.003)	(0.16449)	(0.194)	(0.022)	(0.185)	(0.022)	(0.097)	(0.129)	(0.155)	(0.015)	(0.07033)	(0.036)	(0.004)	(0.024)	(0.004)	(0.010)	(0.015)	(0.016)	(0.003)	(0.06137)	(0.031)	(0.003)	(0.014)	(0.003)	(0.009)	(0.013)	(0.013)	(0.002)	(0.08838)	(0.053)	(0.006)	(0.030)
Observations	70	45	45	45	45	45	45	45	45	70	45	45	45	45	45	45	45	45	70	45	45	45	45	45	45	45	45	70	45	45	45	45	45	45	45	45	70	45	45	45	45	45	45	45	45	70	45	45	45
R2	0.49194	0.003	0.008	0.003	0.017	0.052	0.073	0.059	0.003	0.00279	0.056	0.005	0.021	0.005	0.001	0.011	0.037	0.007	0.68857	0.296	0.256	0.362	0.196	0.00002	0.064	0.363	0.302	0.00317	0.059	0.177	0.178	0.182	0.001	0.059	0.026	0.051	0.00111	0.081	0.116	0.205	0.136	0.001	0.034	0.051	0.058	0.13159	0.028	0.015	0.074
Adjusted R2	0.48446	-0.020	-0.016	-0.020	-0.006	0.030	0.052	0.037	-0.020	-0.01187	0.034	-0.018	-0.001	-0.018	-0.022	-0.012	0.015	-0.016	0.68399	0.280	0.239	0.347	0.178	-0.023	0.042	0.348	0.286	-0.01149	0.037	0.158	0.159	0.163	-0.022	0.037	0.004	0.029	-0.01358	0.059	0.096	0.186	0.116	-0.022	0.011	0.029	0.036	0.11882	0.0005	-0.007	0.053
Residual Std. Error	0.34145 (df = 68)	0.203 (df = 43)	0.023 (df = 43)	0.117 (df = 43)	0.022 (df = 43)	0.056 (df = 43)	0.082 (df = 43)	0.084 (df = 43)	0.015 (df = 43)	0.47837 (df = 68)	0.198 (df = 43)	0.023 (df = 43)	0.116 (df = 43)	0.022 (df = 43)	0.057 (df = 43)	0.084 (df = 43)	0.085 (df = 43)	0.015 (df = 43)	0.26733 (df = 68)	0.171 (df = 43)	0.020 (df = 43)	0.093 (df = 43)	0.020 (df = 43)	0.057 (df = 43)	0.082 (df = 43)	0.069 (df = 43)	0.013 (df = 43)	0.47828 (df = 68)	0.198 (df = 43)	0.021 (df = 43)	0.106 (df = 43)	0.020 (df = 43)	0.057 (df = 43)	0.082 (df = 43)	0.085 (df = 43)	0.015 (df = 43)	0.47877 (df = 68)	0.195 (df = 43)	0.021 (df = 43)	0.104 (df = 43)	0.020 (df = 43)	0.057 (df = 43)	0.083 (df = 43)	0.084 (df = 43)	0.015 (df = 43)	0.44641 (df = 68)	0.201 (df = 43)	0.023 (df = 43)	0.112 (df = 43)
F Statistic	65.84151*** (df = 1; 68)	0.129 (df = 1; 43)	0.327 (df = 1; 43)	0.141 (df = 1; 43)	0.725 (df = 1; 43)	2.372 (df = 1; 43)	3.398* (df = 1; 43)	2.692 (df = 1; 43)	0.118 (df = 1; 43)	0.19034 (df = 1; 68)	2.557 (df = 1; 43)	0.204 (df = 1; 43)	0.945 (df = 1; 43)	0.208 (df = 1; 43)	0.039 (df = 1; 43)	0.478 (df = 1; 43)	1.670 (df = 1; 43)	0.300 (df = 1; 43)	150.34470*** (df = 1; 68)	18.093*** (df = 1; 43)	14.825*** (df = 1; 43)	24.409*** (df = 1; 43)	10.500*** (df = 1; 43)	0.001 (df = 1; 43)	2.927* (df = 1; 43)	24.530*** (df = 1; 43)	18.612*** (df = 1; 43)	0.21603 (df = 1; 68)	2.714 (df = 1; 43)	9.242*** (df = 1; 43)	9.325*** (df = 1; 43)	9.575*** (df = 1; 43)	0.032 (df = 1; 43)	2.705 (df = 1; 43)	1.155 (df = 1; 43)	2.306 (df = 1; 43)	0.07576 (df = 1; 68)	3.769* (df = 1; 43)	5.651** (df = 1; 43)	11.073*** (df = 1; 43)	6.769** (df = 1; 43)	0.046 (df = 1; 43)	1.500 (df = 1; 43)	2.319 (df = 1; 43)	2.625 (df = 1; 43)	10.30383*** (df = 1; 68)	1.225 (df = 1; 43)	0.675 (df = 1; 43)	3.438* (df = 1; 43)
Note:	*p<0.1; **p<0.05; ***p<0.01
[truncated: 5 more columns]

## Sheet: Table S4-2
Table S4-2. Statistics table for univariate quadratic regression models
	HL1	scXMU1401	scXMU1405	scCUG1415	scXMU1419	scMIT9202	scMIT9123	scMIT9312	scMIT9321	HL1	scXMU1401	scXMU1405	scCUG1415	scXMU1419	scMIT9202	scMIT9123	scMIT9312	scMIT9321	HL1	scXMU1401	scXMU1405	scCUG1415	scXMU1419	scMIT9202	scMIT9123	scMIT9312	scMIT9321	HL1	scXMU1401	scXMU1405	scCUG1415	scXMU1419	scMIT9202	scMIT9123	scMIT9312	scMIT9321	HL1	scXMU1401	scXMU1405	scCUG1415	scXMU1419	scMIT9202	scMIT9123	scMIT9312	scMIT9321	HL1	scXMU1401	scXMU1405	scCUG1415
	(1)	(2)	(3)	(4)	(5)	(6)	(7)	(8)	(9)	(10)	(11)	(12)	(13)	(14)	(15)	(16)	(17)	(18)	(19)	(20)	(21)	(22)	(23)	(24)	(25)	(26)	(27)	(28)	(29)	(30)	(31)	(32)	(33)	(34)	(35)	(36)	(37)	(38)	(39)	(40)	(41)	(42)	(43)	(44)	(45)	(46)	(47)	(48)	(49)
Latitude	-0.01980	0.028694***	0.002631**	-0.014092**	0.003001***	0.001485	-0.004977	-0.010698**	0.002117***
	(0.01218)	(0.009696)	(0.001124)	(0.005633)	(0.001043)	(0.002885)	(0.004259)	(0.005075)	(0.000726)
Latitude2	0.00105***	-0.000783***	-0.000069**	0.000418***	-0.000077***	-0.000078	0.000078	0.000361**	-0.000062***
	(0.00027)	(0.000264)	(0.000031)	(0.000153)	(0.000028)	(0.000078)	(0.000116)	(0.000171)	(0.000020)
Depth										0.00703*	-0.001167	-0.000033	0.001122	-0.000053	-0.000275	0.000209	0.000054	-0.000196
										(0.00376)	(0.002066)	(0.000237)	(0.001200)	(0.000226)	(0.000595)	(0.000880)	(0.000882)	(0.000158)
Depth2										-0.00005*	-0.0000001	-0.00000003	-0.000005	0.000001	0.000002	0.0000001	0.000002	0.000001
										(0.00003)	(0.000013)	(0.000002)	(0.000008)	(0.000001)	(0.000004)	(0.000006)	(0.000006)	(0.000001)
Temperature																			-0.12852	0.084953	-0.003138	-0.119249**	0.004362	0.041632	0.049744	-0.105497*	0.007434
																			(0.08244)	(0.095384)	(0.010957)	(0.057254)	(0.010924)	(0.031367)	(0.045134)	(0.061898)	(0.004613)
Temperature2																			0.00092	-0.001098	0.000139	0.002079*	-0.000032	-0.000879	-0.001187	0.001904	-0.000104
																			(0.00188)	(0.002011)	(0.000231)	(0.001092)	(0.000230)	(0.000661)	(0.000951)	(0.001205)	(0.000098)
PO4																												-0.27663	-0.193065	-0.088095***	-0.071277	-0.075828***	0.154862***	0.317914***	-0.109037	-0.021668
																												(0.39609)	(0.215357)	(0.019857)	(0.121319)	(0.019589)	(0.057284)	(0.121721)	(0.090042)	(0.016262)
PO42																												0.13308	0.044633	0.038371***	0.109645	0.031598***	-0.088509***	-0.157693***	0.083071*	0.007889
																												(0.23642)	(0.118902)	(0.010963)	(0.113734)	(0.010815)	(0.031627)	(0.058965)	(0.049713)	(0.008978)
NO2NO3																																					0.02141	-0.049971***	-0.008547***	0.013838	-0.008019***	0.009134*	0.028294***	0.004933	-0.004071***
																																					(0.03419)	(0.016042)	(0.001495)	(0.009548)	(0.001432)	(0.004830)	(0.006118)	(0.007446)	(0.001205)
NO2NO32																																					-0.00106	0.001670***	0.000300***	-0.000210	0.000277***	-0.000391**	-0.001063***	-0.000070	0.000143***
																																					(0.00126)	(0.000635)	(0.000059)	(0.000515)	(0.000057)	(0.000191)	(0.000242)	(0.000295)	(0.000048)
PAR																																														-0.01253	0.010693	0.000102	-0.003013
																																														(0.01544)	(0.008793)	(0.001001)	(0.004972)
PAR2																																														-0.000004	-0.000201	0.000002	0.000019
																																														(0.00036)	(0.000206)	(0.000023)	(0.000117)
Constant	0.16764	0.221501***	0.023485***	0.169481***	0.018102**	0.098561***	0.095151***	0.127676***	0.009395***	0.33500***	0.437160***	0.042322***	0.073426***	0.039019***	0.096814***	0.034361*	0.079663***	0.023825***	2.83916***	-1.014909	0.032143	1.748951**	-0.049401	-0.389409	-0.450574	1.512068*	-0.098283*	0.48030***	0.449843***	0.057352***	0.085550***	0.053212***	0.070304***	-0.012566	0.097658***	0.025450***	0.42292***	0.450714***	0.048645***	0.070100***	0.046117***	0.087977***	0.018821	0.078700***	0.024596***	0.64553***	0.308184***	0.037788***	0.143201***
	(0.11867)	(0.078267)	(0.009070)	(0.045469)	(0.008418)	(0.023285)	(0.034378)	(0.034654)	(0.005864)	(0.08409)	(0.042313)	(0.004859)	(0.024577)	(0.004631)	(0.012192)	(0.018032)	(0.018063)	(0.003239)	(0.84733)	(1.116657)	(0.128268)	(0.749899)	(0.127889)	(0.367208)	(0.528386)	(0.789640)	(0.051906)	(0.08531)	(0.046662)	(0.004302)	(0.025221)	(0.004244)	(0.012412)	(0.013191)	(0.019509)	(0.003523)	(0.06573)	(0.030700)	(0.002861)	(0.014041)	(0.002741)	(0.009243)	(0.011707)	(0.014249)	(0.002306)	(0.11733)	(0.072250)	(0.008221)	(0.040852)
Observations	70	45	45	45	45	45	45	45	45	70	45	45	45	45	45	45	45	45	70	45	45	45	45	45	45	45	45	70	45	45	45	45	45	45	45	45	70	45	45	45	45	45	45	45	45	70	45	45	45
R2	0.58685	0.176250	0.115538	0.153651	0.164815	0.074223	0.083086	0.264400	0.193757	0.05112	0.056138	0.004734	0.030656	0.009104	0.005067	0.010999	0.041585	0.035524	0.68974	0.301116	0.262736	0.416290	0.196618	0.040396	0.097184	0.446352	0.309819	0.00786	0.062516	0.362759	0.235988	0.320259	0.157791	0.285695	0.086872	0.068032	0.00934	0.210541	0.451886	0.211045	0.448448	0.091334	0.337635	0.052451	0.223605	0.13159	0.049147	0.015693	0.074593
Adjusted R2	0.57452	0.137024	0.073420	0.113349	0.125044	0.030138	0.039423	0.229371	0.155364	0.02280	0.011192	-0.042659	-0.015503	-0.038081	-0.042311	-0.036096	-0.004054	-0.010404	0.68048	0.267836	0.227629	0.388494	0.158362	-0.005300	0.054193	0.419987	0.276953	-0.02176	0.017874	0.332414	0.199607	0.287891	0.117686	0.251681	0.043390	0.023652	-0.02023	0.172947	0.425785	0.173476	0.422184	0.048065	0.306094	0.007330	0.186633	0.10567	0.003868	-0.031179	0.030527
Residual Std. Error	0.31020 (df = 67)	0.187095 (df = 42)	0.021682 (df = 42)	0.108693 (df = 42)	0.020124 (df = 42)	0.055663 (df = 42)	0.082180 (df = 42)	0.074901 (df = 42)	0.014018 (df = 42)	0.47010 (df = 67)	0.200272 (df = 42)	0.023000 (df = 42)	0.116323 (df = 42)	0.021920 (df = 42)	0.057705 (df = 42)	0.085349 (df = 42)	0.085496 (df = 42)	0.015332 (df = 42)	0.26881 (df = 67)	0.172333 (df = 42)	0.019795 (df = 42)	0.090267 (df = 42)	0.019737 (df = 42)	0.056671 (df = 42)	0.081545 (df = 42)	0.064981 (df = 42)	0.012970 (df = 42)	0.48070 (df = 67)	0.199594 (df = 42)	0.018404 (df = 42)	0.103271 (df = 42)	0.018155 (df = 42)	0.053091 (df = 42)	0.072534 (df = 42)	0.083451 (df = 42)	0.015071 (df = 42)	0.48034 (df = 67)	0.183160 (df = 42)	0.017068 (df = 42)	0.104943 (df = 42)	0.016354 (df = 42)	0.055146 (df = 42)	0.069847 (df = 42)	0.085010 (df = 42)	0.013756 (df = 42)	0.44973 (df = 67)	0.201012 (df = 42)	0.022873 (df = 42)	0.113657 (df = 42)
F Statistic	47.58394*** (df = 2; 67)	4.493164** (df = 2; 42)	2.743239* (df = 2; 42)	3.812470** (df = 2; 42)	4.144121** (df = 2; 42)	1.683646 (df = 2; 42)	1.902908 (df = 2; 42)	7.548124*** (df = 2; 42)	5.046722** (df = 2; 42)	1.80483 (df = 2; 67)	1.249017 (df = 2; 42)	0.099890 (df = 2; 42)	0.664137 (df = 2; 42)	0.192947 (df = 2; 42)	0.106948 (df = 2; 42)	0.233556 (df = 2; 42)	0.911176 (df = 2; 42)	0.773475 (df = 2; 42)	74.47281*** (df = 2; 67)	9.047910*** (df = 2; 42)	7.483709*** (df = 2; 42)	14.976750*** (df = 2; 42)	5.139509** (df = 2; 42)	0.884023 (df = 2; 42)	2.260564 (df = 2; 42)	16.930210*** (df = 2; 42)	9.426806*** (df = 2; 42)	0.26536 (df = 2; 67)	1.400393 (df = 2; 42)	11.954560*** (df = 2; 42)	6.486491*** (df = 2; 42)	9.894134*** (df = 2; 42)	3.934432** (df = 2; 42)	8.399208*** (df = 2; 42)	1.997867 (df = 2; 42)	1.532960 (df = 2; 42)	0.31595 (df = 2; 67)	5.600487*** (df = 2; 42)	17.313180*** (df = 2; 42)	5.617504*** (df = 2; 42)	17.074390*** (df = 2; 42)	2.110813 (df = 2; 42)	10.704580*** (df = 2; 42)	1.162440 (df = 2; 42)	6.048071*** (df = 2; 42)	5.07622** (df = 2; 67)	1.085428 (df = 2; 42)	0.334811 (df = 2; 42)	1.692730 (df = 2; 42)
Note:	*p<0.1; **p<0.05; ***p<0.01
[truncated: 5 more columns]

## Sheet: Table S4-3
Table S4-3. Statistics table for multivariate regression models
	HL1	scXMU1401	scCUG1415	scMIT9312
	(1)	(2)	(3)	(4)
Temperature	-0.064***	0.053***	-0.021***	-0.016***
	(0.012)	(0.008)	(0.006)	(0.006)
Lat	0.012**	0.011***
	(0.005)	(0.003)
PO4	0.203*
	(0.107)
NO2/NO3			0.009*	0.003**
			(0.005)	(0.002)
Constant	1.535***	-1.117***	0.596***	0.465***
	(0.386)	(0.232)	(0.155)	(0.154)
Observations	70	45	45	45
R2	0.716	0.511	0.573	0.417
Adjusted R2	0.703	0.487	0.553	0.390
Residual Std. Error	0.259 (df = 66)	0.144 (df = 42)	0.077 (df = 42)	0.067 (df = 42)
F Statistic	55.505*** (df = 3; 66)	21.915*** (df = 2; 42)	28.181*** (df = 2; 42)	15.051*** (df = 2; 42)
Note:	*p<0.1; **p<0.05; ***p<0.01
